# Supplementary material for: Reinterpretation of common pathogenic variants in ClinVar revealed a high proportion of downgrades
Source: Sci Rep. 2020 Jan 15;10:331. doi: 10.1038/s41598-019-57335-5 (PMC6962394; doi:10.1038/s41598-019-57335-5)
Supplement: Supplementary file 1 — Dataset 1. [file 41598_2019_57335_MOESM1_ESM.xlsx]

## Sheet: Sup table 1
Supplementary Table 1. The list of 326 variants in this study
#	Chr	Position	Ref	Alt	Gene	cDNA HGVS	Protein HGVS	gnomAD Max Population AF	Creteria for exclusion	ACMG/AMP criteria applied	Classification	Supporting information	Possible reason for downgrade	ClinVar disease entry	ClinVar Link
1	7	107312627	C	T	SLC26A4	NM_000441.1:c.349C>T	NP_000432.1:p.Leu117Phe	0.00520833	Reviewed by expert panels or included in professional guidelines (3/4 stars variants in Clinvar)	-	-	-	-	Enlarged vestibular aqueduct Pendred syndrome	https://www.ncbi.nlm.nih.gov/clinvar/variation/43555/
2	7	107323898	A	G	SLC26A4	NG_008489.1(NM_000441.1):c.919-2A>G	-	0.00506367	Reviewed by expert panels or included in professional guidelines (3/4 stars variants in Clinvar)	-	-	-	-	Enlarged vestibular aqueduct Pendred syndrome	https://www.ncbi.nlm.nih.gov/clinvar/variation/4840/
3	7	117199644	ATCT	A	CFTR	NM_000492.3:c.1521_1523delCTT	NP_000483.3:p.Phe508del	0.0123843	Reviewed by expert panels or included in professional guidelines (3/4 stars variants in Clinvar)	-	-	-	-	Cystic fibrosis Hereditary pancreatitis Bronchiectasis with or without elevated sweat chloride 1, modifier of Recurrent pancreatitis Duodenal stenosis Inborn genetic diseases ivacaftor response - Efficacy ivacaftor / lumacaftor response - Efficacy	https://www.ncbi.nlm.nih.gov/clinvar/variation/7105/
4	7	117282620	G	A	CFTR	NM_000492.3:c.3846G>A	NP_000483.3:p.Trp1282*	0.00965251	Reviewed by expert panels or included in professional guidelines (3/4 stars variants in Clinvar)	-	-	-	-	Bronchiectasis with or without elevated sweat chloride 1 Cystic fibrosis Hereditary pancreatitis Congenital bilateral absence of the vas deferens Inborn genetic diseases ataluren response - Efficacy	https://www.ncbi.nlm.nih.gov/clinvar/variation/7129/
5	12	103234285	G	A	PAH	NM_000277.1:c.1208C>T	NP_000268.1:p.Ala403Val	0.00511188	Reviewed by expert panels or included in professional guidelines (3/4 stars variants in Clinvar)	-	-	-	-	Phenylketonuria Inborn genetic diseases	https://www.ncbi.nlm.nih.gov/clinvar/variation/92731/
6	12	103245479	C	A	PAH	NM_000277.1:c.898G>T	NP_000268.1:p.Ala300Ser	0.0068599	Reviewed by expert panels or included in professional guidelines (3/4 stars variants in Clinvar)	-	-	-	-	Phenylketonuria Hyperphenylalaninemia, non-pku	https://www.ncbi.nlm.nih.gov/clinvar/variation/92751/
7	12	103260377	C	T	PAH	NM_000277.1:c.506G>A	NP_000268.1:p.Arg169His	0.00589486	Reviewed by expert panels or included in professional guidelines (3/4 stars variants in Clinvar)	-	-	-	-	Phenylketonuria	https://www.ncbi.nlm.nih.gov/clinvar/variation/102706/
8	13	20763485	AG	A	GJB2	NM_004004.5:c.235delC	NP_003995.2:p.Leu79Cysfs*3	0.00651498	Reviewed by expert panels or included in professional guidelines (3/4 stars variants in Clinvar)	-	-	-	-	Deafness, autosomal recessive 1A Deafness, autosomal dominant 3a Deafness, digenic, GJB2/GJB3 Nonsyndromic hearing loss and deafness Hearing impairment Hearing loss	https://www.ncbi.nlm.nih.gov/clinvar/variation/17014/
9	13	20763553	CA	C	GJB2	NM_004004.5:c.167delT	NP_003995.2:p.Leu56Argfs*26	0.0162696	Reviewed by expert panels or included in professional guidelines (3/4 stars variants in Clinvar)	-	-	-	-	Deafness, autosomal recessive 1A Mutilating keratoderma Hystrix-like ichthyosis with deafness Keratitis-ichthyosis-deafness syndrome, autosomal dominant Keratoderma palmoplantar deafness Knuckle pads, deafness AND leukonychia syndrome Deafness, autosomal dominant 3a Nonsyndromic hearing loss and deafness Hearing impairment Keratitis-Ichthyosis-Deafness Syndrome Nonsyndromic Hearing Loss, Dominant…	https://www.ncbi.nlm.nih.gov/clinvar/variation/17010/
10	13	20763685	AC	A	GJB2	NM_004004.5:c.35delG	NP_003995.2:p.Gly12Valfs*2	0.00957755	Reviewed by expert panels or included in professional guidelines (3/4 stars variants in Clinvar)	-	-	-	-	Deafness, autosomal recessive 1A Mutilating keratoderma Hystrix-like ichthyosis with deafness Keratitis-ichthyosis-deafness syndrome, autosomal dominant Keratoderma palmoplantar deafness Knuckle pads, deafness AND leukonychia syndrome Deafness, autosomal dominant 3a Deafness, digenic, GJB2/GJB6 Nonsyndromic hearing loss and deafness Hearing impairment Bilateral sensorineural hearing impairment Bi…	https://www.ncbi.nlm.nih.gov/clinvar/variation/17004/
11	13	32914437	GT	G	BRCA2	NM_000059.3:c.5946delT	NP_000050.2:p.Ser1982Argfs*22	0.00588576	Reviewed by expert panels or included in professional guidelines (3/4 stars variants in Clinvar)	-	-	-	-	Familial cancer of breast Breast-ovarian cancer, familial 2 Fanconi anemia, complementation group D1 Pancreatic cancer 2 Hereditary breast and ovarian cancer syndrome Neoplasm of the breast Hereditary cancer-predisposing syndrome BRCA2-Related Disorders	https://www.ncbi.nlm.nih.gov/clinvar/variation/9325/
12	1	23189553	G	T	EPHB2	NM_017449.3:c.835G>T	NP_059145.2:p.Ala279Ser	0.014058	Not compatible with ACMG/AMP criteria (Somatic)	-	-	-	-	Prostate cancer/brain cancer susceptibility	https://www.ncbi.nlm.nih.gov/clinvar/variation/8533/
13	1	23233346	G	A	EPHB2	NM_017449.3:c.2032G>A	NP_059145.2:p.Asp678Asn	0.0056071	Not compatible with ACMG/AMP criteria (Somatic)	-	-	-	-	Prostate cancer/brain cancer susceptibility	https://www.ncbi.nlm.nih.gov/clinvar/variation/8534/
14	6	151936677	G	A	CCDC170	NM_025059.3:c.1810G>A	NP_079335.2:p.Val604Ile	0.50091	Not compatible with ACMG/AMP criteria (Somatic)	-	-	-	-	Estrogen resistance	https://www.ncbi.nlm.nih.gov/clinvar/variation/155873/
15	6	151948366	G	A	CCDC170	NC_000006.12:g.151627231G>A	-	0.621226	Not compatible with ACMG/AMP criteria (Somatic)	-	-	-	-	Estrogen resistance	https://www.ncbi.nlm.nih.gov/clinvar/variation/155877/
16	7	2265161	G	A	MAD1L1	NM_003550.2:c.175C>T	NP_003541.2:p.Arg59Cys	0.00589746	Not compatible with ACMG/AMP criteria (Somatic)	-	-	-	-	Prostate cancer, somatic	https://www.ncbi.nlm.nih.gov/clinvar/variation/6920/
17	8	95403868	T	C	RAD54B	NM_012415.3:c.1778A>G	NP_036547.1:p.Asn593Ser	0.0106287	Not compatible with ACMG/AMP criteria (Somatic)	-	-	-	-	Non-Hodgkin lymphoma	https://www.ncbi.nlm.nih.gov/clinvar/variation/5638/
18	11	2930440	G	A	SLC22A18	NM_183233.2:c.257G>A	NP_899056.2:p.Arg86His	0.0694789	Not compatible with ACMG/AMP criteria (Somatic)	-	-	-	-	Rhabdomyosarcoma, somatic	https://www.ncbi.nlm.nih.gov/clinvar/variation/6977/
19	11	17298125	C	G	NUCB2	NC_000011.10:g.17276578C>G	-	0.651278	Not compatible with ACMG/AMP criteria (Somatic)	-	-	-	-	not provided	https://www.ncbi.nlm.nih.gov/clinvar/variation/127108/
20	11	48145375	A	C	PTPRJ	NM_002843.3:c.827A>C	NP_002834.3:p.Gln276Pro	0.277031	Not compatible with ACMG/AMP criteria (Somatic)	-	-	-	-	Carcinoma of colon	https://www.ncbi.nlm.nih.gov/clinvar/variation/8690/
21	11	111635566	C	T	PPP2R1B	NM_002716.4:c.269G>A	NP_002707.3:p.Gly90Asp	0.011701	Not compatible with ACMG/AMP criteria (Somatic)	-	-	-	-	Lung cancer	https://www.ncbi.nlm.nih.gov/clinvar/variation/6621/
22	X	119760629	A	T	C1GALT1C1	NM_152692.4:c.393T>A	NP_689905.1:p.Asp131Glu	0.271557	Not compatible with ACMG/AMP criteria (Somatic)	-	-	-	-	Polyagglutinable erythrocyte syndrome	https://www.ncbi.nlm.nih.gov/clinvar/variation/10792/
23	1	7869953	C	G	PER3	NM_016831.1:c.1240C>G	NP_058515.1:p.Pro414Ala	0.0292658	Not compatible with ACMG/AMP criteria (inconsistent with Mendelian disease)	-	-	-	-	Advanced sleep phase syndrome, familial, 3	https://www.ncbi.nlm.nih.gov/clinvar/variation/242410/
24	1	7869960	A	G	PER3	NM_016831.1:c.1247A>G	NP_058515.1:p.His416Arg	0.029226	Not compatible with ACMG/AMP criteria (inconsistent with Mendelian disease)	-	-	-	-	Advanced sleep phase syndrome, familial, 3	https://www.ncbi.nlm.nih.gov/clinvar/variation/242411/
25	1	15767073	G	A	CTRC	NM_007272.2:c.217G>A	NP_009203.2:p.Ala73Thr	0.00533447	Not compatible with ACMG/AMP criteria (inconsistent with Mendelian disease)	-	-	-	-	Hereditary pancreatitis	https://www.ncbi.nlm.nih.gov/clinvar/variation/132149/
26	1	15772080	G	A	CTRC	NG_009253.1(NM_007272.2):c.640-12G>A	-	0.0065008	Not compatible with ACMG/AMP criteria (inconsistent with Mendelian disease)	-	-	-	-	-	https://www.ncbi.nlm.nih.gov/clinvar/variation/439575/
27	1	25629820	T	G	RHD	NM_016124.3:c.809T>G	NP_057208.2:p.Val270Gly	0.00521055	Not compatible with ACMG/AMP criteria (inconsistent with Mendelian disease)	-	-	-	-	Rhd, weak d, type I	https://www.ncbi.nlm.nih.gov/clinvar/variation/17713/
28	1	149755780	C	T	FCGR1A	NM_000566.3:c.274C>T	NP_000557.1:p.Arg92*	0.00622301	Not compatible with ACMG/AMP criteria (inconsistent with Mendelian disease)	-	-	-	-	IGG receptor I, phagocytic, familial deficiency of	https://www.ncbi.nlm.nih.gov/clinvar/variation/14826/
29	1	159175494	C	T	ACKR1	NM_002036.3:c.265C>T	NP_002027.2:p.Arg89Cys	0.0158078	Not compatible with ACMG/AMP criteria (inconsistent with Mendelian disease)	-	-	-	-	DUFFY BLOOD GROUP SYSTEM, FY(bwk) PHENOTYPE	https://www.ncbi.nlm.nih.gov/clinvar/variation/18396/
30	1	168074093	A	T	GPR161	NM_001267609.1:c.56T>A	NP_001254538.1:p.Leu19Gln	0.02213	Not compatible with ACMG/AMP criteria (inconsistent with Mendelian disease)	-	-	-	-	Pituitary stalk interruption syndrome	https://www.ncbi.nlm.nih.gov/clinvar/variation/180652/
31	1	169524538	T	C	F5	NM_000130.4:c.1000A>G	NP_000121.2:p.Arg334Gly	0.00787362	Not compatible with ACMG/AMP criteria (inconsistent with Mendelian disease)	-	-	-	-	Factor V Hong Kong	https://www.ncbi.nlm.nih.gov/clinvar/variation/643/
32	1	186329959	A	G	TPR	NM_003292.2:c.1037T>C	NP_003283.2:p.Ile346Thr	0.00812195	Not compatible with ACMG/AMP criteria (inconsistent with Mendelian disease)	-	-	-	-	Intellectual disability	https://www.ncbi.nlm.nih.gov/clinvar/variation/488642/
33	1	198796120	C	T	MIR181A1HG	NC_000001.10:g.198796120C>T	-	0.605703	Not compatible with ACMG/AMP criteria (inconsistent with Mendelian disease)	-	-	-	-	Acute myeloid leukemia with maturation	https://www.ncbi.nlm.nih.gov/clinvar/variation/427753/
34	1	198867678	G	T	MIR181A1HG	NC_000001.10:g.198867678G>T	-	0.819572	Not compatible with ACMG/AMP criteria (inconsistent with Mendelian disease)	-	-	-	-	Acute myeloid leukemia with maturation	https://www.ncbi.nlm.nih.gov/clinvar/variation/427754/
35	1	198868084	G	A	MIR181A1HG	NC_000001.10:g.198868084G>A	-	0.822011	Not compatible with ACMG/AMP criteria (inconsistent with Mendelian disease)	-	-	-	-	Acute myeloid leukemia with maturation	https://www.ncbi.nlm.nih.gov/clinvar/variation/427755/
36	1	198869514	T	C	MIR181A1HG	NC_000001.10:g.198869514T>C	-	0.876838	Not compatible with ACMG/AMP criteria (inconsistent with Mendelian disease)	-	-	-	-	Acute myeloid leukemia with maturation	https://www.ncbi.nlm.nih.gov/clinvar/variation/427756/
37	1	205031094	C	A	CNTN2	NM_005076.3:c.1075C>A	NP_005067.1:p.Arg359Ser	0.00505548	Not compatible with ACMG/AMP criteria (inconsistent with Mendelian disease)	-	-	-	-	Epilepsy, familial adult myoclonic, 5	https://www.ncbi.nlm.nih.gov/clinvar/variation/522750/
38	1	205180578	C	T	DSTYK	NM_015375.2:c.86G>A	NP_056190.1:p.Arg29Gln	0.00772718	Not compatible with ACMG/AMP criteria (inconsistent with Mendelian disease)	-	-	-	-	Congenital anomalies of kidney and urinary tract 1, susceptibility to	https://www.ncbi.nlm.nih.gov/clinvar/variation/60687/
39	1	206566903	G	A	SRGAP2	NM_015326.4:c.704G>A	NP_056141.2:p.Arg235His	0.00681302	Not compatible with ACMG/AMP criteria (inconsistent with Mendelian disease)	-	-	-	-	Intellectual disability	https://www.ncbi.nlm.nih.gov/clinvar/variation/488643/
40	2	27721143	G	A	GCKR	NM_001486.3:c.307G>A	NP_001477.2:p.Val103Met	0.0143712	Not compatible with ACMG/AMP criteria (inconsistent with Mendelian disease)	-	-	-	-	Fasting plasma glucose level quantitative trait locus 5	https://www.ncbi.nlm.nih.gov/clinvar/variation/225370/
41	2	63131731	G	A	EHBP1	NC_000002.11:g.63131731G>A	-	0.172949	Not compatible with ACMG/AMP criteria (inconsistent with Mendelian disease)	-	-	-	-	Prostate cancer, hereditary, 12	https://www.ncbi.nlm.nih.gov/clinvar/variation/1364/
42	2	209027941	C	T	CRYGA	NM_014617.3:c.239G>A	NP_055432.2:p.Arg80His	0.00921508	Not compatible with ACMG/AMP criteria (inconsistent with Mendelian disease)	-	-	-	-	Congenital cataract[MedGen - Human Phenotype Ontology]	https://www.ncbi.nlm.nih.gov/clinvar/variation/252950/
43	3	46412262	C	T	CCR5	NM_000579.3:c.-229C>T	-	0.197032	Not compatible with ACMG/AMP criteria (inconsistent with Mendelian disease)	-	-	-	-	Human immunodeficiency virus type 1, increased perinatal transmission of	https://www.ncbi.nlm.nih.gov/clinvar/variation/8190/
44	3	49209095	C	T	KLHDC8B	NM_173546.2:c.-158C>T	-	0.00804046	Not compatible with ACMG/AMP criteria (inconsistent with Mendelian disease)	-	-	-	-	Hodgkin lymphoma	https://www.ncbi.nlm.nih.gov/clinvar/variation/273/
45	4	24801834	C	G	SOD3	NM_003102.2:c.691C>G	NP_003093.2:p.Arg231Gly	0.0533759	Not compatible with ACMG/AMP criteria (inconsistent with Mendelian disease)	-	-	-	-	Superoxide dismutase, elevated extracellularSee supporting ClinVar records	https://www.ncbi.nlm.nih.gov/clinvar/variation/12777/
46	5	150227998	C	T	IRGM	NM_001145805.1:c.313C>T	NP_001139277.1:p.Leu105=	0.452974	Not compatible with ACMG/AMP criteria (inconsistent with Mendelian disease)	-	-	-	-	Inflammatory bowel disease 19	https://www.ncbi.nlm.nih.gov/clinvar/variation/30716/
47	5	176520243	G	A	FGFR4	NM_002011.3:c.1162G>A	NP_002002.3:p.Gly388Arg	0.450672	Not compatible with ACMG/AMP criteria (inconsistent with Mendelian disease)	-	-	-	-	Cancer progression and tumor cell motility	https://www.ncbi.nlm.nih.gov/clinvar/variation/16326/
48	5	177638965	T	A	PHYKPL	NM_153373.3:c.1310A>T	NP_699204.1:p.Glu437Val	0.00614913	Not compatible with ACMG/AMP criteria (inconsistent with Mendelian disease)	-	-	-	-	Phosphohydroxylysinuria	https://www.ncbi.nlm.nih.gov/clinvar/variation/39570/
49	6	117715395	C	G	ROS1	NM_002944.2:c.1094G>C	NP_002935.2:p.Gly365Ala	0.00893625	Not compatible with ACMG/AMP criteria (inconsistent with Mendelian disease)	-	-	-	-	Abnormality of brain morphology	https://www.ncbi.nlm.nih.gov/clinvar/variation/402166/
50	7	40498796	C	T	SUGCT	NM_024728.2:c.895C>T	NP_079004.1:p.Arg299Trp	0.00808287	Not compatible with ACMG/AMP criteria (inconsistent with Mendelian disease)	-	-	-	-	Glutaryl-CoA oxidase deficiency	https://www.ncbi.nlm.nih.gov/clinvar/variation/1849/
51	7	83590853	G	A	SEMA3A	NM_006080.2:c.2150C>T	NP_006071.1:p.Thr717Ile	0.0191009	Not compatible with ACMG/AMP criteria (inconsistent with Mendelian disease)	-	-	-	-	Delayed puberty Delayed puberty	https://www.ncbi.nlm.nih.gov/clinvar/variation/180149/
52	8	67091182	G	T	CRH	NG_016127.1:g.4517C>A	-	0.0609345	Not compatible with ACMG/AMP criteria (inconsistent with Mendelian disease)	-	-	-	-	Autosomal dominant nocturnal frontal lobe epilepsy	https://www.ncbi.nlm.nih.gov/clinvar/variation/38800/
53	10	54531235	C	T	MBL2	NM_000242.2:c.161G>A	NP_000233.1:p.Gly54Asp	0.16909	Not compatible with ACMG/AMP criteria (inconsistent with Mendelian disease)	-	-	-	-	Mannose-binding protein deficiency	https://www.ncbi.nlm.nih.gov/clinvar/variation/14350/
54	10	54531242	G	A	MBL2	NM_000242.2:c.154C>T	NP_000233.1:p.Arg52Cys	0.102413	Not compatible with ACMG/AMP criteria (inconsistent with Mendelian disease)	-	-	-	-	Mannose-binding protein deficiency	https://www.ncbi.nlm.nih.gov/clinvar/variation/14352/
55	10	118969015	C	CT	KCNK18	NM_181840.1:c.361dupT	NP_862823.1:p.Tyr121Leufs*44	0.0190436	Not compatible with ACMG/AMP criteria (inconsistent with Mendelian disease)	-	-	-	-	Migraine, with or without aura 13	https://www.ncbi.nlm.nih.gov/clinvar/variation/225399/
56	11	637536	GCCGCCGACCTCCT	G	DRD4	NM_000797.3:c.235_247delGCCGACCTCCTCC	NP_000788.2:p.Ala79Serfs*21	0.0311636	Not compatible with ACMG/AMP criteria (inconsistent with Mendelian disease)	-	-	-	-	Autonomic nervous system dysfunction	https://www.ncbi.nlm.nih.gov/clinvar/variation/16767/
57	11	18290859	C	T	SAA1	NM_000331.4:c.209C>T	NP_000322.2:p.Ala70Val	0.560826	Not compatible with ACMG/AMP criteria (inconsistent with Mendelian disease)	-	-	-	-	Serum amyloid a variant	https://www.ncbi.nlm.nih.gov/clinvar/variation/18108/
58	11	18291302	G	A	SAA1	NM_000331.4:c.269G>A	NP_000322.2:p.Gly90Asp	0.0187932	Not compatible with ACMG/AMP criteria (inconsistent with Mendelian disease)	-	-	-	-	Serum amyloid a variant	https://www.ncbi.nlm.nih.gov/clinvar/variation/18107/
59	11	61917552	G	C	INCENP	NM_020238.2:c.2403G>C	NP_064623.2:p.Gln801His	0.0117048	Not compatible with ACMG/AMP criteria (inconsistent with Mendelian disease)	-	-	-	-	Nephronophthisis	https://www.ncbi.nlm.nih.gov/clinvar/variation/548641/
60	11	73716889	G	A	UCP3	NM_003356.3:c.427C>T	NP_003347.1:p.Arg143*	0.00681035	Not compatible with ACMG/AMP criteria (inconsistent with Mendelian disease)	-	-	-	-	Obesity, severe, and type II diabetes	https://www.ncbi.nlm.nih.gov/clinvar/variation/7577/
61	11	116691634	C	A	APOA4	NM_000482.3:c.1140G>T	NP_000473.2:p.Gln380His	0.0775508	Not compatible with ACMG/AMP criteria (inconsistent with Mendelian disease)	-	-	-	-	APOLIPOPROTEIN A-IV POLYMORPHISM, APOA4*1/APOA4*2	https://www.ncbi.nlm.nih.gov/clinvar/variation/17905/
62	12	11421038	G	A	PRB3	NM_006249.4:c.145C>T	NP_006240.4:p.Arg49Cys	0.0189173	Not compatible with ACMG/AMP criteria (inconsistent with Mendelian disease)	-	-	-	-	PRB3S(CYS)	https://www.ncbi.nlm.nih.gov/clinvar/variation/13733/
63	12	40734202	G	A	LRRK2	NM_198578.3:c.6055G>A	NP_940980.3:p.Gly2019Ser	0.00839606	Not compatible with ACMG/AMP criteria (inconsistent with Mendelian disease)	-	-	-	-	Parkinson disease 8, autosomal dominant Inborn genetic diseases	https://www.ncbi.nlm.nih.gov/clinvar/variation/1940/
64	14	51224083	T	C	NIN	NM_020921.3:c.3665A>G	NP_065972.3:p.Gln1222Arg	0.00500679	Not compatible with ACMG/AMP criteria (inconsistent with Mendelian disease)	-	-	-	-	Seckel syndrome 7	https://www.ncbi.nlm.nih.gov/clinvar/variation/37290/
65	15	41011016	G	A	RAD51	NM_002875.4:c.449G>A	NP_002866.2:p.Arg150Gln	0.00504686	Not compatible with ACMG/AMP criteria (inconsistent with Mendelian disease)	-	-	-	-	Familial cancer of breast	https://www.ncbi.nlm.nih.gov/clinvar/variation/13127/
66	17	19284408	G	A	MAPK7	NM_139033.2:c.886G>A	NP_620602.2:p.Ala296Thr	0.00642377	Not compatible with ACMG/AMP criteria (inconsistent with Mendelian disease)	-	-	-	-	Scoliosis, isolated, susceptibility to, 1	https://www.ncbi.nlm.nih.gov/clinvar/variation/427639/
67	17	79767715	G	A	GCGR	NM_000160.3:c.118G>A	NP_000151.1:p.Gly40Ser	0.0118445	Not compatible with ACMG/AMP criteria (inconsistent with Mendelian disease)	-	-	-	-	Diabetes mellitus type 2	https://www.ncbi.nlm.nih.gov/clinvar/variation/16159/
68	18	43319552	T	C	SLC14A1	NM_015865.6:c.871T>C	NP_056949.4:p.Ser291Pro	0.0216941	Not compatible with ACMG/AMP criteria (inconsistent with Mendelian disease)	-	-	-	-	Jk-null variant, finnish type	https://www.ncbi.nlm.nih.gov/clinvar/variation/17720/
69	18	58039060	C	T	MC4R	NM_005912.2:c.523G>A	NP_005903.2:p.Ala175Thr	0.0104187	Not compatible with ACMG/AMP criteria (inconsistent with Mendelian disease)	-	-	-	-	Obesity	https://www.ncbi.nlm.nih.gov/clinvar/variation/14330/
70	19	34262922	C	T	CHST8	NM_001127896.1:c.229C>T	NP_001121368.1:p.Arg77Trp	0.00580431	Not compatible with ACMG/AMP criteria (inconsistent with Mendelian disease)	-	-	-	-	Peeling skin syndrome 3	https://www.ncbi.nlm.nih.gov/clinvar/variation/183645/
71	19	49206817	C	T	FUT2	NM_000511.5:c.604C>T	NP_000502.4:p.Arg202*	0.00601504	Not compatible with ACMG/AMP criteria (inconsistent with Mendelian disease)	-	-	-	-	Vitamin b12 plasma level quantitative trait locus 1	https://www.ncbi.nlm.nih.gov/clinvar/variation/225366/
72	20	23030292	C	A	THBD	NM_000361.2:c.-151G>T	-	0.0058991	Not compatible with ACMG/AMP criteria (inconsistent with Mendelian disease)	-	-	-	-	Thrombophilia due to thrombomodulin defect	https://www.ncbi.nlm.nih.gov/clinvar/variation/139519/
73	X	66937326	G	T	AR	NM_000044.3:c.2180G>T	NP_000035.2:p.Arg727Leu	0.00826785	Not compatible with ACMG/AMP criteria (inconsistent with Mendelian disease)	-	-	-	-	Prostate cancer susceptibility	https://www.ncbi.nlm.nih.gov/clinvar/variation/9849/
74	X	105278361	C	A	SERPINA7	NM_000354.5:c.909G>T	NP_000345.2:p.Leu303Phe	0.301008	Not compatible with ACMG/AMP criteria (inconsistent with Mendelian disease)	-	-	-	-	Thyroxine-binding globulin, variant P	https://www.ncbi.nlm.nih.gov/clinvar/variation/9785/
75	X	105280479	C	T	SERPINA7	NM_000354.5:c.571G>A	NP_000345.2:p.Asp191Asn	0.107917	Not compatible with ACMG/AMP criteria (inconsistent with Mendelian disease)	-	-	-	-	Thyroxine-binding globulin, slow	https://www.ncbi.nlm.nih.gov/clinvar/variation/9786/
76	X	120183030	T	G	GLUD2	NM_012084.3:c.1492T>G	NP_036216.2:p.Ser498Ala	0.0523789	Not compatible with ACMG/AMP criteria (inconsistent with Mendelian disease)	-	-	-	-	Parkinson disease, late-onset	https://www.ncbi.nlm.nih.gov/clinvar/variation/29936/
77	1	94473807	C	T	ABCA4	NM_000350.2:c.5882G>A	NP_000341.2:p.Gly1961Glu	0.023341	Not compatible with ACMG/AMP criteria (Classified as "risk factors", "protective", or "other" in ClinVar)	-	-	-	-	Cone-rod dystrophy 3 Age-related macular degeneration 2 Stargardt disease 1 MACULAR DEGENERATION, AGE-RELATED, 2, SUSCEPTIBILITY TO Retinal dystrophy Macular dystrophy Inborn genetic diseases ABCA4-Related Disorders	https://www.ncbi.nlm.nih.gov/clinvar/variation/7888/
78	1	145507646	G	A	RBM8A	NM_005105.3:c.-21G>A	-	0.0277394	Not compatible with ACMG/AMP criteria (Classified as "risk factors", "protective", or "other" in ClinVar)	-	-	-	-	Radial aplasia-thrombocytopenia syndrome	https://www.ncbi.nlm.nih.gov/clinvar/variation/30464/
79	1	159174683	T	C	ACKR1	NM_002036.3:c.-67T>C	-	0.827761	Not compatible with ACMG/AMP criteria (Classified as "risk factors", "protective", or "other" in ClinVar)	-	-	-	-	White blood cell count quantitative trait locus 1 DUFFY BLOOD GROUP SYSTEM, FY(a-b-) PHENOTYPE Plasmodium vivax, resistance to	https://www.ncbi.nlm.nih.gov/clinvar/variation/18395/
80	2	234676872	C	T	UGT1A1	NM_000463.2:c.1091C>T	NP_000454.1:p.Pro364Leu	0.0116769	Not compatible with ACMG/AMP criteria (Classified as "risk factors", "protective", or "other" in ClinVar)	-	-	-	-	Bilirubin, serum level of, quantitative trait locus 1 Crigler Najjar syndrome, type 1 Lucey-Driscoll syndrome Crigler-Najjar syndrome, type II Gilbert's syndrome Hyperbilirubinemia	https://www.ncbi.nlm.nih.gov/clinvar/variation/212543/
81	3	10331457	G	T	GHRL	NM_016362.3:c.214C>A	NP_057446.1:p.Leu72Met	0.189569	Not compatible with ACMG/AMP criteria (Classified as "risk factors", "protective", or "other" in ClinVar)	-	-	-	-	Metabolic syndrome, susceptibility to Obesity, age at onset of	https://www.ncbi.nlm.nih.gov/clinvar/variation/5062/
82	5	69372372	G	C	SMN2	NM_017411.3:c.859G>C	NP_059107.1:p.Gly287Arg	0.00736635	Not compatible with ACMG/AMP criteria (Classified as "risk factors", "protective", or "other" in ClinVar)	-	-	-	-	Kugelberg-Welander disease Spinal muscular atrophy, modifier of	https://www.ncbi.nlm.nih.gov/clinvar/variation/7962/
83	6	26091179	C	G	HFE	NM_000410.3:c.187C>G	NP_000401.1:p.His63Asp	0.144269	Not compatible with ACMG/AMP criteria (Classified as "risk factors", "protective", or "other" in ClinVar)	-	-	-	-	Alzheimer's disease Variegate porphyria Microvascular complications of diabetes 7 Hemochromatosis type 1 Transferrin serum level quantitative trait locus 2 Familial porphyria cutanea tarda Hereditary hemochromatosis	https://www.ncbi.nlm.nih.gov/clinvar/variation/10/
84	11	116701560	G	A	APOC3	NM_000040.1:c.127G>A	NP_000031.1:p.Ala43Thr	0.0108464	Not compatible with ACMG/AMP criteria (Classified as "risk factors", "protective", or "other" in ClinVar)	-	-	-	-	Hyperalphalipoproteinemia 2 Coronary heart disease	https://www.ncbi.nlm.nih.gov/clinvar/variation/139561/
85	12	53298582	C	A	KRT8	NM_002273.3:c.184G>T	NP_002264.1:p.Gly62Cys	0.00920807	Not compatible with ACMG/AMP criteria (Classified as "risk factors", "protective", or "other" in ClinVar)	-	-	-	-	Cirrhosis, cryptogenic Cirrhosis, noncryptogenic, susceptibility to	https://www.ncbi.nlm.nih.gov/clinvar/variation/14630/
86	12	53343340	A	T	KRT18	NM_000224.2:c.383A>T	NP_000215.1:p.His128Leu	0.0122729	Not compatible with ACMG/AMP criteria (Classified as "risk factors", "protective", or "other" in ClinVar)	-	-	-	-	Cirrhosis, cryptogenic Cirrhosis, noncryptogenic, susceptibility to	https://www.ncbi.nlm.nih.gov/clinvar/variation/14585/
87	14	45658326	C	T	FANCM	NM_020937.2:c.5101C>T	NP_065988.1:p.Gln1701*	0.00808121	Not compatible with ACMG/AMP criteria (Classified as "risk factors", "protective", or "other" in ClinVar)	-	-	-	-	Fanconi anemia SPERMATOGENIC FAILURE 28 PREMATURE OVARIAN FAILURE 15	https://www.ncbi.nlm.nih.gov/clinvar/variation/412519/
88	14	94847262	T	A	SERPINA1	NM_000295.4:c.863A>T	NP_000286.3:p.Glu288Val	0.0366786	Not compatible with ACMG/AMP criteria (Classified as "risk factors", "protective", or "other" in ClinVar)	-	-	-	-	Chronic obstructive pulmonary disease Alpha-1-antitrypsin deficiency	https://www.ncbi.nlm.nih.gov/clinvar/variation/17969/
89	16	27356203	A	G	IL4R	NM_000418.3:c.223A>G	NP_000409.1:p.Ile75Val	0.50918	Not compatible with ACMG/AMP criteria (Classified as "risk factors", "protective", or "other" in ClinVar)	-	-	-	-	Atopy, resistance to Acquired immunodeficiency syndrome, slow progression to	https://www.ncbi.nlm.nih.gov/clinvar/variation/14666/
90	16	50756774	C	T	NOD2	NG_007508.1(NM_022162.1):c.2798+158C>T	-	0.160266	Not compatible with ACMG/AMP criteria (Classified as "risk factors", "protective", or "other" in ClinVar)	-	-	-	-	Blau syndrome Inflammatory bowel disease 1 Yao syndrome	https://www.ncbi.nlm.nih.gov/clinvar/variation/4697/
91	17	32579788	A	G	CCL2	NG_012123.1:g.2493A>G	-	0.350029	Not compatible with ACMG/AMP criteria (Classified as "risk factors", "protective", or "other" in ClinVar)	-	-	-	-	Mycobacterium tuberculosis, susceptibility to Spina bifida, susceptibility to Coronary artery disease, modifier of Coronary artery disease, development of, in hiv	https://www.ncbi.nlm.nih.gov/clinvar/variation/14207/
92	17	46805705	C	T	HOXB13	NM_006361.5:c.251G>A	NP_006352.2:p.Gly84Glu	0.00761806	Not compatible with ACMG/AMP criteria (Classified as "risk factors", "protective", or "other" in ClinVar)	-	-	-	-	Prostate cancer, hereditary, 9; Prostate cancer susceptibility; Hereditary cancer-predisposing syndrome	https://www.ncbi.nlm.nih.gov/clinvar/variation/128031/
93	22	18905964	C	T	PRODH	NM_016335.4:c.1292G>A	NP_057419.4:p.Arg431His	0.114547	Not compatible with ACMG/AMP criteria (Classified as "risk factors", "protective", or "other" in ClinVar)	-	-	-	-	Proline dehydrogenase deficiency Schizophrenia 4	https://www.ncbi.nlm.nih.gov/clinvar/variation/4011/
94	X	153762634	G	A	G6PD	NM_001042351.1:c.563C>T	NP_001035810.1:p.Ser188Phe	0.0159067	Not compatible with ACMG/AMP criteria (Classified as "risk factors", "protective", or "other" in ClinVar)	-	-	-	-	Favism, susceptibility to Glucose 6 phosphate dehydrogenase deficiency Susceptibility to malaria G6pd a- G6PD MEDITERRANEAN G6PD SASSARI G6PD CAGLIARI Anemia, nonspherocytic hemolytic, due to G6PD deficiency Angioedema induced by ACE inhibitors, susceptibility to Inborn genetic diseases	https://www.ncbi.nlm.nih.gov/clinvar/variation/100057/
95	2	172305176	TC	T	DCAF17	NC_000002.11(NM_025000.3):c.322-14delC	-	NA	Allele frequency were below 0.005 after filtered out the non-pass calls in gnomAD	-	-	-	-	-	https://www.ncbi.nlm.nih.gov/clinvar/variation/191309/
96	2	182468562	A	C	CERKL	NC_000002.11(NM_001030311.2):c.481+2T>G	-	6.48845e-05	Allele frequency were below 0.005 after filtered out the non-pass calls in gnomAD	-	-	-	-	Cone/cone-rod dystrophy Retinal pigment epithelial atrophy	https://www.ncbi.nlm.nih.gov/clinvar/variation/523393/
97	6	3225580	G	A	TUBB2B	NM_178012.4:c.743C>T	NP_821080.1:p.Ala248Val	NA	Allele frequency were below 0.005 after filtered out the non-pass calls in gnomAD	-	-	-	-	-	https://www.ncbi.nlm.nih.gov/clinvar/variation/381699/
98	6	32008500	G	A	CYP21A2	NM_000500.7:c.1174G>A	NP_000491.4:p.Ala392Thr	NA	Allele frequency were below 0.005 after filtered out the non-pass calls in gnomAD	-	-	-	-	Classic congenital adrenal hyperplasia due to 21-hydroxylase deficiency	https://www.ncbi.nlm.nih.gov/clinvar/variation/225335/
99	7	142458451	A	T	PRSS1	NM_002769.4:c.86A>T	NP_002760.1:p.Asn29Ile	NA	Allele frequency were below 0.005 after filtered out the non-pass calls in gnomAD	-	-	-	-	Hereditary pancreatitis Trypsinogen deficiency	https://www.ncbi.nlm.nih.gov/clinvar/variation/11877/
100	7	142458526	A	G	PRSS1	NM_002769.4:c.161A>G	NP_002760.1:p.Asn54Ser	NA	Allele frequency were below 0.005 after filtered out the non-pass calls in gnomAD	-	-	-	-	Hereditary pancreatitis	https://www.ncbi.nlm.nih.gov/clinvar/variation/11881/
101	8	48844056	G	GT	PRKDC	NG_023435.1(NM_006904.6):c.1777-710dup	-	NA	Allele frequency were below 0.005 after filtered out the non-pass calls in gnomAD	-	-	-	-	Immunodeficiency 26 with or without neurologic abnormalities	https://www.ncbi.nlm.nih.gov/clinvar/variation/154324/
102	8	128750680	A	C	MYC	NM_002467.4:c.217A>C	NP_002458.2:p.Thr73Pro	NA	Allele frequency were below 0.005 after filtered out the non-pass calls in gnomAD	-	-	-	-	Non-Hodgkin lymphoma Malignant melanoma of skin Neuroblastoma Lung adenocarcinoma Carcinoma of esophagus	https://www.ncbi.nlm.nih.gov/clinvar/variation/376458/
103	11	36614399	T	G	RAG2	NM_000536.3:c.1320A>C	NP_000527.2:p.Lys440Asn	NA	Allele frequency were below 0.005 after filtered out the non-pass calls in gnomAD	-	-	-	-	Histiocytic medullary reticulosis Recombinase activating gene 2 deficiency Primary immunodeficiency	https://www.ncbi.nlm.nih.gov/clinvar/variation/496626/
104	11	62381083	T	TG	ROM1	NM_000327.3:c.339dupG	NP_000318.1:p.Leu114Alafs*18	0.00150882	Allele frequency were below 0.005 after filtered out the non-pass calls in gnomAD	-	-	-	-	Retinitis pigmentosa 7, digenic Retinitis pigmentosa	https://www.ncbi.nlm.nih.gov/clinvar/variation/12998/
105	15	93545433	G	GA	CHD2	NM_001271.3:c.4173dupA	NP_001262.3:p.Gln1392Thrfs*17	NA	Allele frequency were below 0.005 after filtered out the non-pass calls in gnomAD	-	-	-	-	Epileptic encephalopathy, childhood-onset	https://www.ncbi.nlm.nih.gov/clinvar/variation/218395/
106	16	16313412	G	A	ABCC6	NM_001171.5:c.473C>T	NP_001162.4:p.Ala158Val	NA	Allele frequency were below 0.005 after filtered out the non-pass calls in gnomAD	-	-	-	-	Pseudoxanthoma elasticum	https://www.ncbi.nlm.nih.gov/clinvar/variation/433205/
107	16	16313792	C	T	ABCC6	NM_001171.5:c.232G>A	NP_001162.4:p.Ala78Thr	NA	Allele frequency were below 0.005 after filtered out the non-pass calls in gnomAD	-	-	-	-	Pseudoxanthoma elasticum	https://www.ncbi.nlm.nih.gov/clinvar/variation/433441/
108	16	29825015	GC	G	PRRT2	NM_145239.2:c.649delC	NP_660282.2:p.Arg217Glufs*12	NA	Allele frequency were below 0.005 after filtered out the non-pass calls in gnomAD	-	-	-	-	Seizures, benign familial infantile, 2 Dystonia 10 Infantile convulsions and paroxysmal choreoathetosis, familial	https://www.ncbi.nlm.nih.gov/clinvar/variation/39752/
109	17	28564284	AGGGCTGCAGGGGGGATGCTGGGGGTGCAGGGGAGATGCTGGGG	A	SLC6A4	NG_011747.2:c.-1917_-1875del	-	NA	Allele frequency were below 0.005 after filtered out the non-pass calls in gnomAD	-	-	-	-	Serotonin transporter activity, increased/decreased	https://www.ncbi.nlm.nih.gov/clinvar/variation/12934/
110	1	17588689	T	A	PADI3	NM_016233.2:c.335T>A	NP_057317.2:p.Leu112His	0.00698579	Not excluded	PS3; PM3_Strong; PP4; PP3	Pathogenic/Likely pathogenic	NM_016233.2:c.335T>A in the PADI3 gene has an allele frequency of 0.007 in European(non-Finnish) subpopulation in the gnomAD database. Functional studies demonstrate that c.335T>A has affected transglutaminase activity of TGM3 produced in HEK293T cells (PMID: 27866708). It was detected in multiple individuals with autosomal recessive Uncombable hair syndrome, homozygous c.335T>A, compound heteroz…	-	Uncombable hair syndrome	https://www.ncbi.nlm.nih.gov/clinvar/variation/374868/
111	1	17597423	C	T	PADI3	NM_016233.2:c.881C>T	NP_057317.2:p.Ala294Val	0.0174778	Not excluded	PS3; PM3_Strong; PP4; PP3	Pathogenic/Likely pathogenic	NM_016233.2:c.881C>T in the PADI3 gene has an allele frequency of 0.017 in Ashkenazi Jewish subpopulation in the gnomAD database. Functional studies demonstrate that c.881C>T has affected transglutaminase activity of TGM3 produced in HEK293T cells (PMID: 27866708). It was detected in multiple individuals with autosomal recessive Uncombable hair syndrome, homozygous c.881C> T(p.Ala294Val), compoun…	-	Uncombable hair syndrome	https://www.ncbi.nlm.nih.gov/clinvar/variation/374867/
112	1	21890632	G	A	ALPL	NM_000478.4:c.571G>A	NP_000469.3:p.Glu191Lys	0.0165388	Not excluded	PS3; PM3_Strong; PP1; PP4; PP3	Pathogenic/Likely pathogenic	NM_000478.4:c.571G>A in the ALPL gene has an allele frequency of 0.017 in European(Finnish) subpopulation in the gnomAD database. Functional studies demonstrate that c.571G>A has reduced alkaline phosphatase activity due to structural disturbances and delay in membrane anchoring (PMID:17719863). It was detected in multiple individuals with autosomal recessive hypophosphatasia, compound heterozygo…	-	Adult hypophosphatasia Childhood hypophosphatasia Infantile hypophosphatasia Hypophosphatasia	https://www.ncbi.nlm.nih.gov/clinvar/variation/13670/
113	1	25890188	C	T	LDLRAP1	NM_015627.2:c.653C>T	NP_056442.2:p.Thr218Ile	0.0275638	Not excluded	BS1; BS2; BP4; PM3	Benign/Likely benign	NM_015627.2:c.653C>T in the LDLRAP1 gene has an allele frequency of 0.028 in African subpopulation in the gnomAD database, including 13 homozygous occurrences. It was detected in one individual with autosomal recessive hypercholesterolemia, compound heterozygous with c.863C>T (p.Ser288Leu) (PMID: 29245109). Benign computational verdict because benign predictions from DANN, DEOGEN2, EIGEN, FATHMM-…	The evidence is not sufficient to support its pathogenicity. ClinVar citation (PMID: 29245109).	Hypercholesterolemia, autosomal recessive	https://www.ncbi.nlm.nih.gov/clinvar/variation/520395/
114	1	26764719	A	G	DHDDS	NM_024887.3:c.124A>G	NP_079163.2:p.Lys42Glu	0.00520733	Not excluded	PS3; PM3_Strong; PP1	Pathogenic/Likely pathogenic	NM_024887.3:c.124A>G in the DHDDS gene has an allele frequency of 0.005 in Ashkenazi Jewish subpopulation in the gnomAD database. Functional studies have shown that p.Lys42Glu (NM_024887.3:c.124A>G) results in a DHDDS protein with decreased enzyme activity (PMID: 25066056). Zelinger et al. repoted p.Lys42Glu homozygous in 15 Ashkenazi Jews patients with Retinitis pigmentosa, and the phenotypes co…	-	Retinitis pigmentosa 59	https://www.ncbi.nlm.nih.gov/clinvar/variation/30709/
115	1	27699670	AG	A	FCN3	NM_003665.2:c.349delC	NP_003656.2:p.Leu117Serfs*65	0.0282859	Not excluded	PVS1; PM3	Pathogenic/Likely pathogenic	NM_003665.2:c.349delC in the FCN3 gene has an allele frequency of 0.028 in South Asian subpopulation in the gnomAD database. The c.349delC variant has been identified in the homozygous state in 3 individuals with Immunodeficiency (PMID: 19535802; 20971976; 22226667). This variant is predicted to cause loss of normal protein function either through protein truncation or nonsense-mediated mRNA deca…	-	Immunodeficiency due to ficolin 3 deficiency	https://www.ncbi.nlm.nih.gov/clinvar/variation/5285/
116	1	40557070	T	A	PPT1	NM_000310.3:c.364A>T	NP_000301.1:p.Arg122Trp	0.00653595	Not excluded	PS4; PS3; PM3; PP4	Pathogenic/Likely pathogenic	NM_000310.3:c.364A>T in the PPT1 gene has an allele frequency of 0.006 in European(Finnish) subpopulation in the gnomAD database. Functional studies demonstrate that c.364A>T has impaired enzyme activity(PMID: 7637805). Helbig et al. reported a child with progressive Myoclonus Epilepsy barboring the compound heterozygous of c.364A>T (p.R122W) and c.353G>A (p.G118D) (PMID: 26795593); In addition, …	-	Ceroid lipofuscinosis neuronal 1 Neuronal ceroid lipofuscinosis Inborn genetic diseases	https://www.ncbi.nlm.nih.gov/clinvar/variation/8899/
117	1	43803600	T	A	MPL	NG_007525.1(NM_005373.2):c.79+2T>A	-	0.00819834	Not excluded	PVS1; PM3; PP4	Pathogenic/Likely pathogenic	NG_007525.1(NM_005373.2):c.79+2T>A in the MPL gene has an allele frequency of 0.008 in Ashkenazi Jewish subpopulation in the gnomAD database. This variant is located on a biological transcript and leads to exon skipping or use of a cryptic splice site disrupts reading frame and is therefore predicted to undergo NMD. It has been reported as a founder mutation the Ashkenazi Jewish population (PMID:…	-	Congenital amegakaryocytic thrombocytopenia Myelofibrosis Thrombocytosis, benign familial microcytic	https://www.ncbi.nlm.nih.gov/clinvar/variation/135563/
118	1	53668099	C	T	CPT2	NM_000098.2:c.338C>T	NP_000089.1:p.Ser113Leu	0.0075217	Not excluded	PS3; PM3_Strong; PP1_Moderate; PP3.	Pathogenic/Likely pathogenic	NM_000098.2:c.338C>T in the CPT2 gene has an allele frequency of 0.008 in Ashkenazi Jewish subpopulation in the gnomAD database. The p.Ser113Leu (NM_000098.2:c.338C>T) variant has been observed to segregate with disease in one family with three affected individuals and two unaffected individuals (PMID: 8786066). Martín MA et al performed molecular analysis in a group of 14 Spanish patients with C…	-	Carnitine palmitoyltransferase II deficiency, infantile Carnitine palmitoyltransferase II deficiency, myopathic, stress-induced Carnitine palmitoyltransferase II deficiency, lethal neonatal Carnitine palmitoyltransferase II deficiency Encephalopathy, acute, infection-induced, 4, susceptibility to Inborn genetic diseases Rhabdomyolysis	https://www.ncbi.nlm.nih.gov/clinvar/variation/8953/
119	1	76226846	A	G	ACADM	NM_000016.4:c.985A>G	NP_000007.1:p.Lys329Glu	0.00619492	Not excluded	PM3_Strong; PS3; PP3; PP4.	Pathogenic/Likely pathogenic	NM_000016.4:c.985A>G in the ABCA4 gene has an allele frequency of 0.006 in European(non-Finnish) subpopulation in the gnomAD database. Sturm M et al found that 21 subjects with suspected MCAD deficiency were characterized as homozygous for the prevalent mutation c.985A>G and 4 were compound heterozygotes containing one copy of the prevalent mutation c.985A>G together with known or novel missense …	-	Medium-chain acyl-coenzyme A dehydrogenase deficiency	https://www.ncbi.nlm.nih.gov/clinvar/variation/3586/
120	1	94502756	G	A	ABCA4	NM_000350.2:c.3758C>T	NP_000341.2:p.Thr1253Met	0.00897857	Not excluded	PM3; PP3; PP4	Variant of uncertain significance	NM_000350.2:c.3758C>T in the ABCA4 gene has an allele frequency of 0.009 in Ashkenazi Jewish subpopulation in the gnomAD database. This variant has been reported previously in individuals with fundus flavimaculatus or retinal disorders (PMID: 11385708, 23755871). Riveiro-Alvarez reported a patient with autosomal recessive Retinal Dystrophies habors c.[3758C>T; 5582G>A];[3943C>T] (PMID: 23755871).…	The evidence is not sufficient to support its pathogenicity. ClinVar citation (PMID: 28118664; PMID: 23755871; PMID: 19217903).	Stargardt disease 1	https://www.ncbi.nlm.nih.gov/clinvar/variation/99239/
121	1	94508969	G	A	ABCA4	NM_000350.2:c.3113C>T	NP_000341.2:p.Ala1038Val	0.00561306	Not excluded	PS3; PM3_Strong; PP4	Pathogenic/Likely pathogenic	NM_000350.2:c.3113C>T in the ABCA4 gene has an allele frequency of 0.006 in European(Finnish) subpopulation in the gnomAD database. The p.Ala1038Val (NM_000350.2:c.3113C>T) variant in the ABCA4 gene has been reported numerous times in association with autosomal recessive cone-rod dystrophy and Stargardt disease (PMID: 10958763; 11527935; 16103129; 25712131; 27939946). It was detected in multiple …	-	Cone-rod dystrophy 3 Age-related macular degeneration 2 Stargardt disease 1 Retinitis pigmentosa 19 Retinal dystrophy	https://www.ncbi.nlm.nih.gov/clinvar/variation/7894/
122	1	119683231	A	C	WARS2	NM_015836.3:c.37T>G	NP_056651.1:p.Trp13Gly	0.00581717	Not excluded	PS3; PM3; BP4	Pathogenic/Likely pathogenic	NM_015836.3:c.37T>G in the WARS2 gene has an allele frequency of 0.006 in other subpopulation in the gnomAD database. Functional studies demonstrate that c.37T>G has affected a mitochondrial signal peptide (SP) leading to mislocalization of the mutant protein in the cells (PMID: 28236339). It was detected in individual with autosomal recessive Neurodevelopmental disorder, mitochondrial, with abno…	-	Neurodevelopmetal disorder, mitochondrial, with abnormal movements and lactic acidosis, with or without seizures	https://www.ncbi.nlm.nih.gov/clinvar/variation/440915/
123	1	145507765	G	C	RBM8A	NG_032654.2(NM_005105.4):c.67+32G>C	-	0.0228652	Not excluded	PS3; PM3_Strong; PP4	Pathogenic/Likely pathogenic	NG_032654.2(NM_005105.4):c.67+32G>C in the RBM8A gene has an allele frequency of 0.023 in European(non-Finnish) subpopulation in the gnomAD database. Experimental studies have reported that c.67+32G>C leads to a partial decrease in RBM8A expression in vitro, possibly by disrupting a transcription factor binding site (PMID: 22366785). It was detected in multiple individuals with Radial aplasia-thr…	-	Radial aplasia-thrombocytopenia syndrome	https://www.ncbi.nlm.nih.gov/clinvar/variation/30465/
124	1	152277415	G	C	FLG	NM_002016.1:c.9947C>G	NP_002007.1:p.Ser3316*	0.00777805	Not excluded	PVS1; PM2; PS4	Pathogenic/Likely pathogenic	NM_002016.1: c.9947C>G in the FLG gene has an allele frequency of 0.008 in African subpopulation in the gnomAD database. The c.9947C>G (p.Ser3316*) variant is predicted to cause loss of normal protein function either through protein truncation or nonsense-mediated mRNA decay. This variant was reported to be one of the most common pathogenic variants in African population (PMID: 29428354). Taken t…	-	-	https://www.ncbi.nlm.nih.gov/clinvar/variation/279933/
125	1	152280023	G	A	FLG	NM_002016.1:c.7339C>T	NP_002007.1:p.Arg2447*	0.00648834	Not excluded	PVS1; PM2; PS4	Pathogenic/Likely pathogenic	NM_002016.1:c.7339C>T in the FLG gene has an allele frequency of 0.006 in European(non-Finnish) subpopulation in the gnomAD database.This variant is predicted to cause loss of normal protein function either through protein truncation or nonsense-mediated mRNA decay. It has been reported multiple times in association with ichthyosis vulgaris and atopic dermatitis as one of the most prevalent FLG p…	-	Dermatitis, atopic, 2 Ichthyosis vulgaris	https://www.ncbi.nlm.nih.gov/clinvar/variation/50932/
126	1	152281645	G	T	FLG	NM_002016.1:c.5717C>A	NP_002007.1:p.Ser1906*	0.013326	Not excluded	PVS1; PM2_supporting; PP4	Pathogenic/Likely pathogenic	NM_002016.1:c.5717C>A in the FLG gene has an allele frequency of 0.013 in East Asia subpopulation in the gnomAD database.This variant is predicted to cause loss of normal protein function either through protein truncation or nonsense-mediated mRNA decay. The c.5717C>A (p.Ser1906*) variant has been detected in a patient affected with ichthyosis vulgaris (PMID: 28407221). Taken together, we interpr…	-	Ichthyosis vulgaris	https://www.ncbi.nlm.nih.gov/clinvar/variation/225363/
127	1	152284040	CT	C	FLG	NM_002016.1:c.3321delA	NP_002007.1:p.Gly1109Glufs*13	0.0100251	Not excluded	PVS1; PM2_supporting; PP4	Pathogenic/Likely pathogenic	NM_002016.1:c.3321delA in the FLG gene has an allele frequency of 0.01 in East Asia subpopulation in the gnomAD database.This variant is predicted to cause loss of normal protein function through protein truncation. The patient's phenotype is highly specific for FLG (PMID: 17291859). Taken together, we interprete this variant as Pathogenic/Likely pathogenic. ACMG/AMP criteria applied: PVS1; PM2_s…	-	Ichthyosis vulgaris Dermatitis, atopic, 2, susceptibility to	https://www.ncbi.nlm.nih.gov/clinvar/variation/420115/
128	1	152285861	G	A	FLG	NM_002016.1:c.1501C>T	NP_002007.1:p.Arg501*	0.0163833	Not excluded	PVS1; PM3; PP4	Pathogenic/Likely pathogenic	NM_002016.1:c.1501C>T in the FLG gene has an allele frequency of 0.016 in European (no Finnish) subpopulation in the gnomAD database.This variant is predicted to cause loss of normal protein function either through protein truncation or nonsense-mediated mRNA decay. It was detected in multiple individuals, compound heterozygous with c.2282del4 (PMID:16444271). The patient's phenotype is highly sp…	-	Dermatitis, atopic, 2 Ichthyosis vulgaris Dermatitis, atopic, 2, susceptibility to	https://www.ncbi.nlm.nih.gov/clinvar/variation/16319/
129	1	155261709	G	A	PKLR	NM_000298.5:c.1456C>T	NP_000289.1:p.Arg486Trp	0.00812296	Not excluded	PM3_VeryStrong, PS3, PP4.	Pathogenic/Likely pathogenic	NM_000298.5:c.1456C>T in the PKLR gene has an allele frequency of 0.008 in European (Finnish) subpopulation in the gnomAD database. This variant has been reported in multiple individuals with Pyruvate kinase deficiency, in a compound heterozygous state: 1190A>T/1456C>T, 1042-1044del/1456C>T, 992A>G/1456C>T, 1436G>A/1456C>T (PMID: 18759866); 1456C>T/1675C>T, 1456C>T/1010G>A, 1456C>T/1223C>T, 1456C…	-	Adenosine triphosphate, elevated, of erythrocytes Pyruvate kinase deficiency of red cells	https://www.ncbi.nlm.nih.gov/clinvar/variation/1513/
130	1	161138933	C	G	PPOX	NM_000309.3:c.767C>G	NP_000300.1:p.Pro256Arg	0.0116994	Not excluded	BS1; BS2; BS3	Benign/Likely benign	NM_000309.3:c.767C>G in the PPOX gene has an allele frequency of 0.012 in European (Finnish) subpopulation in the gnomAD database, including eight homozygous occurrences. Functional studies indicated that this variant resulted in less than half of the normal PPOX activity in the prokaryotic expression system but the activity was almost normal in eukaryotic expression (PMID: 11286631). In addition…	Incorrectly submission. ClinVar citation (PMID: 11286631) reported this variant as a polymorphism.	Variegate porphyria, homozygous	https://www.ncbi.nlm.nih.gov/clinvar/variation/8704/
131	1	171621608	C	A	MYOC	NM_000261.1:c.144G>T	NP_000252.1:p.Gln48His	0.00793703	Not excluded	PS3; PS4; PP4	Pathogenic/Likely pathogenic	NM_000261.1:c.144G>T in the MYOC gene has an allele frequency of 0.008 in South Asian subpopulation in the gnomAD database.The MYOC c.144G>T (p.Gln48His) missense variant was identified in 4 of the 450 POAG patients (PMID: 22736945) and in two POAG patients from Chennai (PMID: 22194650). It was also observed in five of the eight glaucoma patients (PMID: 16288197). Chakrabarti S et al reported tha…	-	Primary open angle glaucoma juvenile onset 1 Glaucoma 3, primary congenital, a, digenic MYOC-Related Disorders	https://www.ncbi.nlm.nih.gov/clinvar/variation/7958/
132	1	171621616	G	A	MYOC	NM_000261.1:c.136C>T	NP_000252.1:p.Arg46*	0.00922398	Not excluded	PVS1; PS4_Moderate; PP4	Pathogenic/Likely pathogenic	NM_000261.1:c.136C>T in the MYOC gene has an allele frequency of 0.009 in East Asian subpopulation in the gnomAD database. This variant is predicted to cause loss of normal protein function either through protein truncation or nonsense-mediated mRNA decay. The c.136C>T (Arg46Stop) mutation has been detected in three Taiwanese patients suffering from juvenile-onset open-angle glaucoma and one Kore…	-	Glaucoma 1, open angle, a, autosomal recessive	https://www.ncbi.nlm.nih.gov/clinvar/variation/7955/
133	1	182555149	C	A	RNASEL	NM_021133.3:c.793G>T	NP_066956.1:p.Glu265*	0.00792576	Not excluded	PVS1; PP1_Moderate	Pathogenic/Likely pathogenic	NM_021133.3:c.793G>T in the RNASEL gene has an allele frequency of 0.008 in European (Finnish) subpopulation in the gnomAD database. This variant is predicted to cause loss of normal protein function either through protein truncation or nonsense-mediated mRNA decay. The c.793G>T(p.Glu265*) was segregated in four affected brothers from a family suffering from prostate canser (PMID: 11799394). Take…	-	Prostate cancer, hereditary, 1	https://www.ncbi.nlm.nih.gov/clinvar/variation/13004/
134	2	26684765	C	A	OTOF	NM_194248.2:c.5332G>T	NP_919224.1:p.Val1778Phe	0.0051109	Not excluded	PP1_Strong; PP3; PP4; PM3_Supporting	Pathogenic/Likely pathogenic	NM_194248.2:c.5332G>T in the OTOF gene has an allele frequency of 0.005 in Ashkenazi Jewish subpopulation in the gnomAD database. This c.5332G>T (p.Val1778Phe) variant has been reported in one study in which it was found in a homozygous state in four siblings affected with an autosomal recessive form of nonsyndromic sensorineural hearing loss, and in a heterozygous state in both parents and four …	-	Nonsyndromic hearing loss and deafness	https://www.ncbi.nlm.nih.gov/clinvar/variation/48258/
135	2	31754395	C	T	SRD5A2	NM_000348.3:c.680G>A	NP_000339.2:p.Arg227Gln	0.0066694	Not excluded	PS3; PM3_Strong; PP4	Pathogenic/Likely pathogenic	NM_000348.3:c.680G>A in the SRD5A2 gene has an allele frequency of 0.006 in East Asian subpopulation in the gnomAD database. Cheng J et al. reported that the c.680G>A (p.Arg227Gln) mutation was identified in 16 homozygous patients, 17 compound heterozygous patients, eight heterozygous patients with 5α-reductase type 2 deficiency (PMID: 25899528 ). Experimental studies have shown that this missens…	-	3-Oxo-5 alpha-steroid delta 4-dehydrogenase deficiency Micropenis	https://www.ncbi.nlm.nih.gov/clinvar/variation/3351/
136	2	44513213	C	T	SLC3A1	NM_000341.3:c.808C>T	NP_000332.2:p.Arg270*	0.00877701	Not excluded	PVS1; PM3_Strong; PP4	Pathogenic/Likely pathogenic	NM_000341.3:c.808C>T in the SLC3A1 gene has an allele frequency of 0.009 in Ashkenazi Jewish subpopulation in the gnomAD database. This variant is predicted to cause loss of normal protein function either through protein truncation or nonsense-mediated mRNA decay. Botzenhart E et al. identified this variant in two patients with cystinuria, including one in homozygous state amd one in compound het…	-	Cystinuria	https://www.ncbi.nlm.nih.gov/clinvar/variation/336195/
137	2	44539792	T	C	SLC3A1	NM_000341.3:c.1400T>C	NP_000332.2:p.Met467Thr	0.00559738	Not excluded	PS3, PM3_Strong, PP1, PP4	Pathogenic/Likely pathogenic	NM_000341.3:c.1400T>C in the SLC3A1 gene has an allele frequency of 0.006 in Ashkenazi Jewish subpopulation in the gnomAD database. Tostivint I et al. identified this variant in at least 12 patients with cystinuria, including 2 homozygotes and 10 compound heterozygotes: c.266T>C/c.1400T>C; c.1400T>C/c.592delG; c.1400T>C/c.1354C>T; c.1400T>C/c.1500+1G>T; etc.(PMID: 28646536 ). The p.Met467Thr (NM_…	-	Cystinuria	https://www.ncbi.nlm.nih.gov/clinvar/variation/18115/
138	2	49210264	G	A	FSHR	NM_000145.3:c.566C>T	NP_000136.2:p.Ala189Val	0.00740505	Not excluded	PS4, PP3, PS3, PP1_Strong	Pathogenic/Likely pathogenic	NM_000145.3:c.566C>T in the FSHR gene has an allele frequency of 0.007 in European (Finnish) subpopulation in the gnomAD database. The p.Ala189Val (NM_000145.3:c.566C>T) variant in FSHR has been reported as founder mutation in Finnish population(PMID: 11754099), and segregated in over 10 affected siblings in 6 families (PMID: 7553856). Expression of the gene in transfected cells demonstrated a dr…	-	Ovarian dysgenesis 1	https://www.ncbi.nlm.nih.gov/clinvar/variation/16243/
139	2	60720246	C	T	BCL11A	NG_011968.1(NM_018014.3):c.386-24278G>A	-	0.713102	Not excluded	BA1	Benign/Likely benign	NG_011968.1(NM_018014.3):c.386-24278G>A in the BCL11A gene has an allele frequency of 0.713 in African subpopulation in the gnomAD database. This evidence suggests the variant to be classified as benign. ACMG/AMP criteria applied: BA1.	No citation in ClinVar. It is hard to determine the reason.	Fetal hemoglobin quantitative trait locus 5	https://www.ncbi.nlm.nih.gov/clinvar/variation/127265/
140	2	98986540	G	A	CNGA3	NG_009097.1(NM_001298.2):c.101+1G>A	-	0.00563435	Not excluded	PVS1; PM3_Supporting; PP4	Pathogenic/Likely pathogenic	NG_009097.1(NM_001298.2):c.101+1G>A in the CNGA3 gene has an allele frequency of 0.006 in Ashkenazi Jewish subpopulation in the gnomAD database. The CNGA3 c.101+1G>A variant occurs in a canonical splice site (donor) and is therefore predicted to disrupt or distort the normal gene product. This variant has been reported in one study and found in three unrelated individuals from consanguineous fami…	-	Achromatopsia 2	https://www.ncbi.nlm.nih.gov/clinvar/variation/208567/
141	2	113818520	T	C	IL36RN	NG_031864.1(NM_012275.2):c.115+6T>C	-	0.0133307	Not excluded	PS3; PM3_Strong; PP1; PP4	Pathogenic/Likely pathogenic	NG_031864.1(NM_012275.2):c.115+6T>C in the IL36RN gene has an allele frequency of 0.013 in East Asian subpopulation in the gnomAD database. Farooq M et al. reported one patient with generalized pustular psoriasis was compound heterozygous for mutations c.115+6T>C and c.368C>G (p.Thr123Arg) and another was compound heterozygous for mutations c.28C>T (p.Arg10*) and c.115+6T>C in the IL36RN gene (PM…	-	Pustular psoriasis, generalized	https://www.ncbi.nlm.nih.gov/clinvar/variation/40005/
142	2	128050332	G	A	ERCC3	NM_000122.1:c.325C>T	NP_000113.1:p.Arg109*	0.00916104	Not excluded	PVS1; PM2	Pathogenic/Likely pathogenic	NM_000122.1:c.325C>T in the ERCC3 gene has an allele frequency of 0.009 in Ashkenazi Jewish subpopulation in the gnomAD database. This variant is present on the biological trascript and predicted to undergo nonsense-mediated mRNA decay. Taken together, we interprete this variant as Pathogenic/Likely pathogenic. ACMG/AMP Criteria applied: PVS1, PM2.	-	-	https://www.ncbi.nlm.nih.gov/clinvar/variation/265515/
143	2	136564701	A	T	LCT	NM_002299.2:c.4170T>A	NP_002290.2:p.Tyr1390*	0.00951357	Not excluded	PVS1; PS4	Pathogenic/Likely pathogenic	NM_002299.2:c.4170T>A in the LCT gene has an allele frequency of 0.01 in European (Finnish) subpopulation in the gnomAD database. Twenty-seven patients out of 32 (84%) affected with congenital lactase deficiency were homozygous for this nonsense mutation, c.4170T>A (p.Y1390X) (PMID: 16400612). This variant is predicted to cause loss of normal protein function either through protein truncation or …	-	Congenital lactase deficiency	https://www.ncbi.nlm.nih.gov/clinvar/variation/6586/
144	2	178969169	GTC	G	PDE11A	NM_001077197.1:c.20_21delGA	NP_001070665.1:p.Arg7Thrfs*30	0.0130212	Not excluded	BS1	Variant of uncertain significance	NM_001077197.1:c.20_21delGA in PDE11A gene has an allele frequency of 0.013 in European (Finnish) subpopulation in the gnomAD database. This variant is expected to result in an absent or disrupted protein product. The current clinical and genetic evidence is not sufficient to establish whether loss-of-function variants in PDE11A cause disease. The available evidence is currently insufficient to d…	The variant is not found in the ClinVar citation (PMID: 16767104).	Pigmented nodular adrenocortical disease, primary, 2	https://www.ncbi.nlm.nih.gov/clinvar/variation/225432/
145	2	209010777	GC	G	CRYGB	NG_028158.1(NM_005210.3):c.10-38delG	-	0.192224	Not excluded	BA1; BS2	Benign/Likely benign	NG_028158.1(NM_005210.3):c.10-38delG in the CRYGB gene has an allele frequency of 0.192 in African subpopulation in the gnomAD database, including 2819 homozygous. This variant was reported as g.67delG in a pedigree, which detected in congenital cataracts patients and a normal sibling (PMID: 23288985). This evidence suggests the variant to be classified as benign. ACMG/AMP criteria applied: BA1, …	The evidence is not sufficient to support its pathogenicity. ClinVar citation (PMID: 23288985).	Cataract 39, multiple types	https://www.ncbi.nlm.nih.gov/clinvar/variation/41988/
146	2	219747106	C	T	WNT10A	NM_025216.2:c.337C>T	NP_079492.2:p.Arg113Cys	0.00656847	Not excluded	PP3; PP4; PM3_Strong	Pathogenic/Likely pathogenic	NM_025216.2:c.337C>T in the WNT10A gene has an allele frequency of 0.007 in European (Finnish) subpopulation in the gnomAD database. This variant has been reported previously in the homozygous, reportedly compound heterozygous, and heterozygous state in multiple individuals with tooth agenesis (PMID: 23991204). Pathogenic computational verdict because pathogenic predictions from DANN, DEOGEN2, EI…	-	-	https://www.ncbi.nlm.nih.gov/clinvar/variation/372548/
147	3	14200382	G	T	XPC	NM_004628.4:c.1001C>A	NP_004619.3:p.Pro334His	0.0245536	Not excluded	BS1, BP4, BP1, PS3, PM3_Supporting	Variant of uncertain significance	NM_004628.4:c.1001C>A (p.Pro334His) was previously reported as P218H. This variant has an allele frequency of 0.026 in African subpopulation in the gnomAD database. It has been reported previously in individuals with Xeroderma Pigmentosum in homozygous state (PMID: 17079196, 17084680). Functional studies show p.Pro334His mutation prevents the stimulation of Ogg1 glycosylase because it thwarts the…	The evidence is not sufficient to support its pathogenicity. ClinVar citation (PMID: 8298653; PMID: 24728327).	Xeroderma pigmentosum, group C	https://www.ncbi.nlm.nih.gov/clinvar/variation/253/
148	3	43474174	C	T	ANO10	NM_018075.3:c.1843G>A	NP_060545.3:p.Asp615Asn	0.00550512	Not excluded	PP3; PM3; PP4; PM2	Pathogenic/Likely pathogenic	NM_018075.3:c.1843G>A in the ANO10 gene has an allele frequency of 0.006 in Ashkenazi Jewish subpopulation in the gnomAD database. Considering the adult-onset, the global allele frequency is 0.0003792 and no homozygous was observed in the gnomAD database, we applied PM2. In addition, this missense variant has been reported in one study in which it is identified in one individual with adult-onset …	-	Spinocerebellar ataxia, autosomal recessive 10	https://www.ncbi.nlm.nih.gov/clinvar/variation/162017/
149	3	81691938	T	G	GBE1	NM_000158.3:c.986A>C	NP_000149.3:p.Tyr329Ser	0.00647539	Not excluded	PS3; PM3_Strong; PP4	Pathogenic/Likely pathogenic	NM_000158.3:c.986A>C in the GBE1 gene has an allele frequency of 0.006 in Ashkenazi Jewish subpopulation in the gnomAD database. The c.986A>C (p.Tyr329Ser) missense variant has been reported in multiple individuals with glycogen storage disease type IV or adult polyglucosan body disease, both in homozygous state and compound heterozygous state: p.Y329S/p.L224P, p.Y329S/p.R565Q, p.Y329S/c.2003delA…	-	Polyglucosan body disease, adult Glycogen storage disease, type IV Glycogen storage disease IV, classic hepatic Glycogen storage disease IV, nonprogressive hepatic Adult polyglucosan body neuropathy GBE1-Related Disorders	https://www.ncbi.nlm.nih.gov/clinvar/variation/2777/
150	3	132394747	G	A	UBA5	NM_198329.2:c.943G>A	NP_938143.1:p.Ala315Thr	0.00596095	Not excluded	PM3_Strong; PS3; PP3	Pathogenic/Likely pathogenic	NM_198329.2:c.943G>A in the UBA5 gene has an allele frequency of 0.006 in European (Finnish) subpopulation in the gnomAD database. This variant also known as A371T in literature. This variant in compound heterozygosity with another pathogenic variant has been previously reported as disease causing in multiple unrelated patients affected with early infantile epileptic encephalopathy (PMID: 2754568…	-	Epileptic encephalopathy, early infantile, 44 Spinocerebellar ataxia, autosomal recessive 24	https://www.ncbi.nlm.nih.gov/clinvar/variation/265745/
151	3	150645894	A	C	CLRN1	NM_174878.2:c.528T>G	NP_777367.1:p.Tyr176*	0.00704955	Not excluded	PVS1; PM3_Strong; PP4	Pathogenic/Likely pathogenic	NM_174878.2:c.528T>G in the CLRN1 gene has an allele frequency of 0.007 in European (Finnish) subpopulation in the gnomAD database. This nonsense c.528T>G (p.Tyr176*) variant has been previously identified in 52 homozygous and 2 compound heterozygous individuals with Usher syndrome type III (PMID: 11524702). Taken together, we interprete this variant as Pathogenic/Likely pathogenic. ACMG/AMP Crit…	-	Usher syndrome, type 3A	https://www.ncbi.nlm.nih.gov/clinvar/variation/4392/
152	3	165548529	T	C	BCHE	NM_000055.2:c.293A>G	NP_000046.1:p.Asp98Gly	0.0176621	Not excluded	-	Risk factor	NM_000055.2:c.293A>G in the BCHE gene has an allele frequency of 0.018 in European (non-Finnish) subpopulation in the gnomAD database. Functional studies show that p.Asp98Gly has reduced activity and reduced enzyme concentration and cause BChE deficiency (PMID: 27551784, 2915989, 25448037). However, BChE deficiency is a multifactorial disorder. Affected individuals are asymptomatic unless exposed…	Incorrectly submission. ClinVar citation (PMID: 27551784; PMID: 21637541; PMID: 25448037 et al.) reported this variant as a risk factor or durg response.	Deficiency of butyrylcholine esterase Postanesthetic apnea	https://www.ncbi.nlm.nih.gov/clinvar/variation/13215/
153	3	170198680	C	A	SLC7A14	NM_020949.2:c.1391G>T	NP_066000.2:p.Cys464Phe	0.0133821	Not excluded	PM3; BS1	Variant of uncertain significance	NM_020949.2:c.1391G>T in the SLC7A14 gene has an allele frequency of 0.013 in East Asian subpopulation in the gnomAD database. It has been reported previously in individuals with retinitis pigmentosa, including one homozygous and one compound heterozygote (PMID: 24670872). We interpret it as variant of uncertain significance (VUS). ACMG/AMP criteria applied: PM3, BS1.	The evidence is not sufficient to support its pathogenicity. ClinVar citation (PMID: 24670872).	Retinitis pigmentosa 68	https://www.ncbi.nlm.nih.gov/clinvar/variation/126448/
154	3	170201230	C	T	SLC7A14	NM_020949.2:c.988G>A	NP_066000.2:p.Gly330Arg	0.0233537	Not excluded	PP3; PS4; PS3; BS1	Pathogenic/Likely pathogenic	NM_020949.2:c.988G>A in the SLC7A14 gene has an allele frequency of 0.023 in East Asian subpopulation in the gnomAD database. This c.988G>A (p.Gly330Arg) variant has been observed in multiple individuals affected with autosomal recessive retinitis pigmentosa, including one in homozygous state and two in compound heterozygous state (PMID: 24670872). Experimental studies have shown that G330R expre…	-	Retinitis pigmentosa 68	https://www.ncbi.nlm.nih.gov/clinvar/variation/126446/
155	4	3162034	C	T	HTT	NM_002111.6:c.3785C>T	NP_002102.4:p.Thr1262Met	0.0785664	Not excluded	BA1; BS2	Benign/Likely benign	NM_002111.6:c.3785C>T (p.Thr1262Met) was reported as T1260M in the literature. This variant has an allele frequency of 0.079 in African subpopulation in the gnomAD database, including 62 homozygous. Lopes et al. reported a patient with Rett syndrome-like phenotypes. WES revealed two compound heterozygous variants in the HTT gene: a maternal c.C2108T, p.(P703L) and a paternal c.C3779T, p.(T1260M).…	Incorrectly submission. ClinVar citation (PMID: 26740508) reported this variant as a polymorphism.	Lopes-Maciel-Rodan syndrome	https://www.ncbi.nlm.nih.gov/clinvar/variation/417743/
156	4	6295693	C	G	WFS1	NG_011700.1(NM_006005.3):c.713-1075C>G	-	0.647161	Not excluded	BA1; BS2	Benign/Likely benign	NG_011700.1(NM_006005.3):c.713-1075C>G (rs6446482) in the WFS1 gene has an allele frequency of 0.647 in African subpopulation in the gnomAD database, including 6277 homozygous. This evidence suggests the variant to be classified as benign. ACMG/AMP criteria applied: BA1, BS2.	Incorrectly submission. ClinVar citation (PMID: 17603484) reported this variant as a risk factor.	Diabetes mellitus, noninsulin-dependent, association with	https://www.ncbi.nlm.nih.gov/clinvar/variation/4528/
157	4	68606400	C	T	GNRHR	NM_000406.2:c.785G>A	NP_000397.1:p.Arg262Gln	0.00541444	Not excluded	PM3_VeryStrong; PS3; PP4	Pathogenic/Likely pathogenic	NM_000406.2:c.785G>A in the GNRHR gene has an allele frequency of 0.005 in European (Finnish) subpopulation in the gnomAD database. The GNRHR c.785G>A (p.Arg262Gln) missense variant has been reported in multiple individuals with isolated GnRH deficiency, including homozygous Arg262Gln and compound heterozygous Gln106Arg/Phe309del; c.[785G>A];[937_947del]; Q106R/R262Q; L166P/R262Q; R139H/R262Q and…	-	Hypogonadotropic hypogonadism 7 with or without anosmia	https://www.ncbi.nlm.nih.gov/clinvar/variation/16024/
158	4	68619737	T	C	GNRHR	NM_000406.2:c.317A>G	NP_000397.1:p.Gln106Arg	0.0059834	Not excluded	PS3; PM3_Strong; PP4	Pathogenic/Likely pathogenic	NM_000406.2:c.317A>G in the GNRHR gene has an allele frequency of 0.006 in Ashkenazi Jewish subpopulation in the gnomAD database. The c.317A>G(p.Q106R) variant in the GNRHR gene has been reported previously in the compound heterozygous (Q106R/R262Q; P96S/Q106R; Q106R/S217R) and homozygous states in association with hypogonadotropic hypogonadism (PMID: 9371856; 22745237; 23643382). In vitro functi…	-	Hypogonadotropic hypogonadism 7 with or without anosmia Isolated congenital hypogonadotropic hypogonadism Gonadotropin deficiency	https://www.ncbi.nlm.nih.gov/clinvar/variation/16023/
159	4	178359918	C	G	AGA	NM_000027.3:c.488G>C	NP_000018.2:p.Cys163Ser	0.00820194	Not excluded	PM3; PS3; PP4	Pathogenic/Likely pathogenic	NM_000027.3:c.488G>C in the AGA gene has an allele frequency of 0.008 in European (Finnish) subpopulation in the gnomAD database. The c.488G>C (p.Cys163Ser) variant has been reported previously in the compound heterozygous states (C163S/R161Q) in association with aspartylglucosaminuria (PMID: 1904874; 7627186; 2011603). In vitro functional studies demonstrated that p.Cys163Ser results in deficien…	-	Aspartylglucosaminuria Aspartylglucosaminuria, finnish type	https://www.ncbi.nlm.nih.gov/clinvar/variation/219/
160	4	185580578	T	G	PRIMPOL	NM_152683.3:c.265T>G	NP_689896.1:p.Tyr89Asp	0.00576383	Not excluded	-	Variant of uncertain significance	NM_152683.3:c.265T>G in PRIMPOL gene has an allele frequency of 0.006 in East Asian subpopulation in the gnomAD database. The PRIMPOL gene is also known as CCDC111. Variants in the PRIMPOL gene is inherited as a dominant model. Since the phenotype (high myopia) is not lethal. The frequency in the genomAD cannot rule out its pathogenicity. Zhao et al reported a pedigree, both patient with high myo…	The evidence is not sufficient to support its pathogenicity. ClinVar citation (PMID: 23579484).	Myopia 22, autosomal dominant	https://www.ncbi.nlm.nih.gov/clinvar/variation/65424/
161	4	187158034	G	A	KLKB1	NM_000892.3:c.428G>A	NP_000883.2:p.Ser143Asn	0.738215	Not excluded	BA1	Benign/Likely benign	NM_000892.3:c.428G>A (Ser143Asn) in the KLKB1 gene has an allele frequency of 0.738 in African subpopulation in the gnomAD database, including 43762 homozugous events. Ser143Asn was reported as N124S according to ClinVar's annotation. Katsuda et al reported three Japanese patients with plasma prekallikrein deficiency, who harbors homozygousity of Gly104Arg and Asn124Ser in 2007. Co-segregate anal…	The evidence is not sufficient to support its pathogenicity. ClinVar citation (PMID: 17598838).	Prekallikrein deficiency	https://www.ncbi.nlm.nih.gov/clinvar/variation/12037/
162	4	187195347	G	T	F11	NM_000128.3:c.403G>T	NP_000119.1:p.Glu135*	0.0170783	Not excluded	PVS1; PM3; PP4	Pathogenic/Likely pathogenic	NM_000128.3:c.403G>T in the F11 gene has an allele frequency of 0.017 in Ashkenazi Jewish subpopulation in the gnomAD database. The c.403G>T (p.Glu135Ter) stop-gained variant is a founder variant in the Ashkenazi Jewish population predicted to result in premature termination of the protein. The p.Glu135Ter variant has been reported in factor XI deficiency patients, compound heterozygotes with p.Q…	-	Hereditary factor XI deficiency disease	https://www.ncbi.nlm.nih.gov/clinvar/variation/11891/
163	4	187201412	T	C	F11	NM_000128.3:c.901T>C	NP_000119.1:p.Phe301Leu	0.0238233	Not excluded	PM3_Strong; PS3; PP4	Pathogenic/Likely pathogenic	NM_000128.3:c.901T>C in the F11 gene has an allele frequency of 0.024 in Ashkenazi Jewish subpopulation in the gnomAD database. The F11 c.901T>C (p.Phe301Leu) variant, also known as F283L in literatures, has been reported in individuals with factor XI deficiency in homozygous state and compound heterozygous states with p.E135X (PMID: 26558335; 2813350; 16835901). All individuals had factor XI def…	-	Hereditary factor XI deficiency disease	https://www.ncbi.nlm.nih.gov/clinvar/variation/11892/
164	5	35072712	T	G	PRLR	NM_000949.5:c.508A>C	NP_000940.1:p.Ile170Leu	0.0273223	Not excluded	BS1; BS2	Benign/Likely benign	NM_000949.5:c.508A>C (Ile170Leu) was reported as I146L in the literature. Bogorad et al. used multiple functional assays, which unambiguously converge to the evidence that I146L exhibits constitutive activity, highlighting the remarkable effect of this single substitution on the biological properties of the PrlR (PMID: 24195502). This variant has an allele frequency of 0.027 in European (non-Finn…	The evidence is not sufficient to support its pathogenicity. ClinVar citation (PMID24195502; PMID18779591).	Multiple fibroadenomas of the breast	https://www.ncbi.nlm.nih.gov/clinvar/variation/88996/
165	5	39341378	G	A	C9	NM_001737.3:c.346C>T	NP_001728.1:p.Arg116*	0.0101284	Not excluded	PVS1; PM3; PS4	Pathogenic/Likely pathogenic	NM_001737.3:c.346C>T in the C9 gene has an allele frequency of 0.01 in East Asian subpopulation in the gnomAD database. The C9 c.346C>T (p.Arg116*) variant has been reported in five Japanese C9-deficient patients in homozygous states (PMID: 9703418; 11359403). Another study revealed that eight of the 10 C9D subjects were homozygous for this variant, which was assumed to be a founder mutation in J…	-	Complement component 9 deficiency	https://www.ncbi.nlm.nih.gov/clinvar/variation/17040/
166	5	41158864	TC	T	C6	NM_000065.2:c.1879delG	NP_000056.2:p.Asp627Metfs*4	0.0113381	Not excluded	PVS1; PM3; PP4	Pathogenic/Likely pathogenic	NM_000065.2:c.1879delG in the C6 gene has an allele frequency of 0.011 in African subpopulation in the gnomAD database. The p.Asp627Metfs*4 (c.1879delG) variant in C6 has been reported African individuals with Complement component 6 deficiency, including homozygotes and compound heterozygotes 828delG/1879delG (PMID: 9856498; 22288589). This variant is a deletion of one nucleotide and creates a pr…	-	Immunodeficiency due to a late component of complement deficiency	https://www.ncbi.nlm.nih.gov/clinvar/variation/505659/
167	5	141693833	C	T	SPRY4	NM_030964.3:c.910G>A	NP_112226.2:p.Val304Ile	0.0171436	Not excluded	PP4	Variant of uncertain significance	NM_030964.3:c.910G>A in the SPRY4 gene has an allele frequency of 0.017 in African subpopulation in the gnomAD database. This variant has been reported in an individual with normosmic idiopathic hypogonadotropic hypogonadism (PMID: 23643382). The available evidence is currently insufficient to determine the role of this variant in disease. We interpret it as variant of uncertain significance (VUS…	The evidence is not sufficient to support its pathogenicity. ClinVar citation (PMID: 23643382).	Hypogonadotropic hypogonadism 17 with or without anosmia	https://www.ncbi.nlm.nih.gov/clinvar/variation/50873/
168	5	147499874	GA	G	SPINK5	NM_006846.3:c.2468delA	NP_006837.2:p.Lys823Argfs*101	0.00538079	Not excluded	PVS1; PM3; PP4	Pathogenic/Likely pathogenic	NM_006846.3:c.2468delA in the SPINK5 gene has an allele frequency of 0.005 in South subpopulation in the gnomAD database. This variant has been reported previously in individuals with Netherton syndrome, including one compound heterozygote 1608-1G>A/2468delA and one homozygote (PMID: 11841556). The c.2468delA variant causes a frameshift starting with codon Lysine 823, changes this amino acid to a…	-	-	https://www.ncbi.nlm.nih.gov/clinvar/variation/523932/
169	5	149340544	T	C	SLC26A2	NG_007147.2(NM_000112.3):c.-26+2T>C	-	0.00692042	Not excluded	PVS1; PM3; PP4	Pathogenic/Likely pathogenic	NG_007147.2(NM_000112.3):c.-26+2T>C in the SLC26A2 gene has an allele frequency of 0.007 in European (Finnish) subpopulation in the gnomAD database. Mäkitie O. et al. reported that one patient was homozygous for the Finnish major SLC26A2 mutation IVS1+2T>C, four were compound heterozygotes with this mutation and Arg279Trp and all of them were affected with multiple epiphyseal dysplasia (PMID: 245…	-	Achondrogenesis, type IB Atelosteogenesis type 2 Multiple epiphyseal dysplasia 4 Diastrophic dysplasia	https://www.ncbi.nlm.nih.gov/clinvar/variation/4097/
170	5	150723155	C	A	SLC36A2	NM_181776.2:c.260G>T	NP_861441.2:p.Gly87Val	0.0406214	Not excluded	BS1; BS2; PP3	Benign/Likely benign	NM_181776.2:c.260G>T in the SLC36A2 gene has an allele frequency of 0.041 in Ashkenazi Jewish subpopulation in the gnomAD database, including 24 homozygous occurrences. Bröer et al. reported this variant in a patient with iminoglycinuria . However, iminoglycinuria was only observed when homozygous SLC36A2 G87V was combined with SLC6A20 T199M (PMID: 19033659). Pathogenic computational verdict beca…	The evidence is not sufficient to support its pathogenicity. ClinVar citation (PMID: 19033659).	Hyperglycinuria Iminoglycinuria, digenic	https://www.ncbi.nlm.nih.gov/clinvar/variation/2384/
171	5	176813232	GGTCCCCAAGCTGCGCCAGGCT	G	SLC34A1	NM_003052.4:c.272_292delTCCCCAAGCTGCGCCAGGCTG	NP_003043.3:p.Val91_Ala97del	0.0273814	Not excluded	PS3; PM3; PM4	Pathogenic/Likely pathogenic	NM_003052.4:c.272_292del in the SLC34A1 gene has an allele frequency of 0.025 in European (non-Finnish) subpopulation in the gnomAD database, including 41 homozygous occurrences. However, considering the prevalence of hypercalcemia in the general population is approximately 1% to 2% (NCBI Bookshelf, Hypercalcemia), and it is not lethal, we decided not to take the allele frequency as a strong beni…	-	Hypercalcemia, infantile, 2	https://www.ncbi.nlm.nih.gov/clinvar/variation/234931/
172	6	1610437	C	T	FOXC1	NG_009368.1(NM_001453.2):c.-244C>T	-	0.0412923	Not excluded	BS1; BS2	Benign/Likely benign	NG_009368.1(NM_001453.2):c.-244C>T in FOXC1 gene has an allele frequency of 0.041 in European (non-Finnish) subpopulation in the gnomAD database, including 27 homozygous occurrences. Taken together, we interprete this variant as Benign/Likely benign variant. ACMG/AMP criteria applied: BS1, BS2.	No citation in ClinVar. It is hard to determine the reason.	-	https://www.ncbi.nlm.nih.gov/clinvar/variation/183250/
173	6	31902065	ATGGTGGACAGGGTCAGGAATCAGGAGTC	A	C2	NM_001282459.1:c.841_868del	NP_001282459.1:p.Val281Profs*110	0.0115785	Not excluded	PVS1; PM3; PP4; PP1	Pathogenic/Likely pathogenic	NM_001282459.1:c.841_868del in the C2 gene has an allele frequency of 0.012 in Ashkenazi Jewish subpopulation in the gnomAD database. This variant also known as NM_000063.6(C2):c.841_849+19del has been reported in homozygosity in 6 probands with C2-deficiency, and segregated with disease in 2 affected homozygous relatives in one family (PMID: 1577763). The 28bp deletion leads to skipping of exon …	-	Complement component 2 deficiency	https://www.ncbi.nlm.nih.gov/clinvar/variation/50634/
174	6	32007887	G	T	CYP21A2	NM_000500.7:c.844G>T	NP_000491.4:p.Val282Leu	0.0232874	Not excluded	PM3_Strong; PS3; PP4	Pathogenic/Likely pathogenic	NM_000500.7:c.844G>T in the CYP21A2 gene has an allele frequency of 0.023 in Ashkenazi Jewish subpopulation in the gnomAD database. The p.Val282Leu variant (NM_000500.7 c.844G>T) (also referred to as p.Val281Leu in the literature) in CYP21A2 is a well-established pathogenic variant and has been reported in numerous individuals with congenital adrenal hyperplasia (CAH), in trans with another patho…	-	Adenoma, cortisol-producing Carcinoma, adrenocortical, androgen-secreting Classic congenital adrenal hyperplasia due to 21-hydroxylase deficiency Inborn genetic diseases	https://www.ncbi.nlm.nih.gov/clinvar/variation/12151/
175	6	32008783	C	T	CYP21A2	NM_000500.7:c.1360C>T	NP_000491.4:p.Pro454Ser	0.00901741	Not excluded	PP3; PS4; PS3	Pathogenic/Likely pathogenic	NM_000500.7:c.1360C>T in the CYP21A2 gene has an allele frequency of 0.009 in European (non-Finnish) subpopulation in the gnomAD database. The c.1360C>T (p.Pro454Ser) missense variant in the CYP21A2 gene, also known as p.Pro453Ser in literatures, has been previously found in 46.2% of 13 unrelated NC-CAH patients, but only 7.7% and 3.6% of salt-wasting CAH patients and blood donors, respectively (…	-	Classic congenital adrenal hyperplasia due to 21-hydroxylase deficiency	https://www.ncbi.nlm.nih.gov/clinvar/variation/12159/
176	6	32036313	T	A	TNXB	NM_019105.6:c.6074A>T	NP_061978.6:p.Asp2025Val	0.0175845	Not excluded	PP3; PP4	Variant of uncertain significance	NM_019105.6:c.6074A>T in the TNXB gene has an allele frequency of 0.018 in Ashkenazi Jewish subpopulation in the gnomAD database. Pathogenic computational verdict because pathogenic predictions from DANN, EIGEN, FATHMM-MKL, MutationTaster and SIFT. It has been detected in heterozygous state in one individual with Ehlers-Danlos syndrome (PMID: 25326637). We interpret it as variant of uncertain sig…	The evidence is not sufficient to support its pathogenicity. ClinVar citation (PMID: 25326637).	Ehlers-Danlos syndrome, type 3	https://www.ncbi.nlm.nih.gov/clinvar/variation/217018/
177	6	43581755	A	G	POLH	NM_006502.2:c.1603A>G	NP_006493.1:p.Lys535Glu	0.00817043	Not excluded	PP4; BP4	Variant of uncertain significance	NM_006502.2:c.1603A>G in the POLH gene has an allele frequency of 0.008 in East Asian subpopulation in the gnomAD database. Benign computational verdict because benign predictions from DEOGEN2, EIGEN, FATHMM-MKL, PrimateAI and SIFT. It has been detected in heterozygous state in one individual with xeroderma pigmentosum (PMID: 11121129). We interpret it as variant of uncertain significance (VUS). …	The evidence is not sufficient to support its pathogenicity. ClinVar citation (PMID: 11121129).	Xeroderma pigmentosum, variant type	https://www.ncbi.nlm.nih.gov/clinvar/variation/5894/
178	6	46677098	C	A	PLA2G7	NM_005084.3:c.835G>T	NP_005075.3:p.Val279Phe	0.0558452	Not excluded	-	Risk factor	NM_005084.3:c.835G>T in the PLA2G7 gene has an allele frequency of 0.056 in East Asian subpopulation in the gnomAD database, including 41 homozygous occurrences. This variant has been reported as a genetic risk factor for stroke, asthma and cardiovascular disease (PMID: 9412624, 10194471, 16787988). Taken together, we interprete this variant as risk factor variant.	Incorrectly submission. ClinVar citation (PMID: 9412624, 10194471, 16787988) reported this variant as a risk factor.	Platelet-activating factor acetylhydrolase deficiency	https://www.ncbi.nlm.nih.gov/clinvar/variation/7914/
179	6	46679232	C	T	PLA2G7	NG_016204.1(NM_001168357.1):c.663+1G>A	-	0.00764456	Not excluded	-	Risk factor	NG_016204.1(NM_001168357.1):c.663+1G>A in the PLA2G7 gene has an allele frequency of 0.008 in South Asian subpopulation in the gnomAD database, including three homozygotes. The c.663+1G>A variant destroys the canonical splice donor site in intron 13. It is predicted to cause abnormal gene splicing, either leading to an abnormal message that is subject to nonsense-mediated mRNA decay or to an abno…	Incorrectly submission. ClinVar citation (PMID: 28406212) reported this variant as a risk factor.	Platelet-activating factor acetylhydrolase deficiency	https://www.ncbi.nlm.nih.gov/clinvar/variation/488191/
180	6	51923147	G	A	PKHD1	NM_138694.3:c.1486C>T	NP_619639.3:p.Arg496*	0.00684604	Not excluded	PVS1; PM3_Strong; PP4	Pathogenic/Likely pathogenic	NM_138694.3:c.1486C>T in the PKHD1 gene has an allele frequency of 0.007 in European (Finnish) subpopulation in the gnomAD database. The PKHD1 c.1486C>T (p.Arg496*) variant results in a premature termination codon, predicted to cause a truncated or absent PKHD1 protein due to nonsense mediated decay, which are commonly known mechanisms for disease. This variant has been reported in patients with …	-	Autosomal recessive polycystic kidney disease	https://www.ncbi.nlm.nih.gov/clinvar/variation/4114/
181	6	64431271	TTCTGCATG	T	EYS	NM_001142800.1:c.8648_8655delCATGCAGA	NP_001136272.1:p.Thr2883Lysfs*4	0.00603592	Not excluded	PVS1; PM3; PP4	Pathogenic/Likely pathogenic	NM_001142800.1:c.8648_8655delCATGCAGA in the EYS gene has an allele frequency of 0.006 in European (Finnish) subpopulation in the gnomAD database. This sequence change results in a premature translational stop signal in the EYS gene (p.Thr2883Lysfs*4). While this is not anticipated to result in nonsense mediated decay, it is expected to disrupt the last 262 amino acids of the EYS protein. This va…	-	Retinitis pigmentosa 25	https://www.ncbi.nlm.nih.gov/clinvar/variation/550019/
182	6	65767506	C	T	EYS	NG_023443.2(NM_001142800.1):c.2137+1G>A	-	0.0088818	Not excluded	PVS1; PM3_Supporting; PP4	Pathogenic/Likely pathogenic	NG_023443.2(NM_001142800.1):c.2137+1G>A in the EYS gene has an allele frequency of 0.009 in Ashkenazi Jewish subpopulation in the gnomAD database. This sequence change affects a donor splice site in intron 13 of the EYS gene. It is expected to disrupt RNA splicing and likely results in an absent or disrupted protein product. This variant has been observed as homozygous in an individual affected w…	-	Retinitis pigmentosa 25	https://www.ncbi.nlm.nih.gov/clinvar/variation/421249/
183	6	66112400	A	T	EYS	NM_001142800.1:c.1155T>A	NP_001136272.1:p.Cys385*	0.00630688	Not excluded	PVS1; PM3; PP4	Pathogenic/Likely pathogenic	NM_001142800.1:c.1155T>A in the EYS gene has an allele frequency of 0.006 in European (Finnish) subpopulation in the gnomAD database. The EYS c.1155T>A (p.Cys385*) variant results in a premature termination codon, predicted to cause a truncated or absent EYS protein due to nonsense mediated decay. This variant has been observed in a patient with retinitis pigmentosa, in a compound heterozygous st…	-	Retinitis pigmentosa 25 Retinal dystrophy	https://www.ncbi.nlm.nih.gov/clinvar/variation/236447/
184	6	74354306	G	A	SLC17A5	NM_012434.4:c.115C>T	NP_036566.1:p.Arg39Cys	0.00593295	Not excluded	PS3; PM3_Strong; PP4	Pathogenic/Likely pathogenic	NM_012434.4:c.115C>T in the SLC17A5 gene has an allele frequency of 0.006 in European (Finnish) subpopulation in the gnomAD database. Frans W. et al. found a homozygous SLC17A5 mutation (R39C) in five Finnish patients with Salla disease (PMID: 10581036). This variant has been reported as homozygous or compound heterozygous in many individuals affected with Salla disease and it is a well known fou…	-	Sialic acid storage disease, severe infantile type Salla disease	https://www.ncbi.nlm.nih.gov/clinvar/variation/5615/
185	6	80878662	G	C	BCKDHB	NM_183050.2:c.548G>C	NP_898871.1:p.Arg183Pro	0.00530478	Not excluded	PS4; PM3_Strong; PP4; PP3	Pathogenic/Likely pathogenic	NM_183050.2:c.548G>C in the BCKDHB gene has an allele frequency of 0.005 in Ashkenazi Jewish subpopulation in the gnomAD database. The BCKDHB c.548G>C (p.Arg183Pro) missense variant has been identified in a total of seven individuals diagnosed with maple syrup urine disease, including five who were homozygous for the variant and two who were compound heterozygous (PMID: 11509994; 21484869). It is…	-	Maple syrup urine disease Maple syrup urine disease type 1B MAPLE SYRUP URINE DISEASE, CLASSIC, TYPE IB	https://www.ncbi.nlm.nih.gov/clinvar/variation/11937/
186	6	161127501	A	G	PLG	NM_000301.3:c.112A>G	NP_000292.1:p.Lys38Glu	0.00500582	Not excluded	PM3_VeryStrong; PS3; PS4; PP4	Pathogenic/Likely pathogenic	NM_000301.3:c.112A>G in the PLG gene has an allele frequency of 0.005 in European (non-Finnish) subpopulation in the gnomAD database. This variant has been observed in affected individuals in trans with multiple variants (Cys122Ter, Arg134Lys, Arg513His, Arg216His, and Leu128Pro) (PMID: 10233898; 12850227). Functional studies have shown this variant causes decreased serum plasminogen activity and…	-	Plasminogen deficiency, type I	https://www.ncbi.nlm.nih.gov/clinvar/variation/13583/
187	7	44104896	C	T	PGAM2	NM_000290.3:c.233G>A	NP_000281.2:p.Trp78*	0.00685041	Not excluded	PVS1; PM3; PP4	Pathogenic/Likely pathogenic	NM_000290.3:c.233G>A in the PGAM2 gene has an allele frequency of 0.007 in African subpopulation in the gnomAD database. Koo B et al. found compound heterozygous variants: c.233G>A, and c.278G>A in a patient with Phosphoglycerate mutase deficiency (PMID: 27612597). In addition, Tsujino S et al. found that three patients with phosphoglycerate mutase (PGAM) deficiency were homozygous for this nonse…	-	Glycogen storage disease type X	https://www.ncbi.nlm.nih.gov/clinvar/variation/418/
188	7	66459197	A	G	SBDS	NG_007277.1(NM_016038.2):c.258+2T>C	-	0.00941214	Not excluded	PVS1; PM3; PP4	Pathogenic/Likely pathogenic	NG_007277.1(NM_016038.2):c.258+2T>C in the SBDS gene has an allele frequency of 0.009 in European (Finnish) subpopulation in the gnomAD database. Andolina JR et al. identified compound heterozygous mutations c183_184 TA>CT and c.258+2 T>C in two patients with Shwachman-Diamond syndrome (PMID: 22935661). Taken together, we interprete this variant as Pathogenic/Likely pathogenic. ACMG/AMP Criteria …	-	Shwachman syndrome Aplastic anemia Aplastic anemia, susceptibility to Short stature Deeply set eye Agenesis of permanent teeth Microcephaly Splenomegaly Inborn genetic diseases	https://www.ncbi.nlm.nih.gov/clinvar/variation/3196/
189	7	74197872	G	A	NCF1	NM_000265.4:c.579G>A	NP_000256.3:p.Trp193*	0.0114519	Not excluded	PVS1; PS4; PP4	Pathogenic/Likely pathogenic	NM_000265.4:c.579G>A in the NCF1 gene has an allele frequency of 0.011 in Ashkenazi Jewish subpopulation in the gnomAD database. The NCF1 c.579G>A (p.Trp193*) variant results in a premature termination codon, predicted to cause a truncated or absent protein due to nonsense mediated decay. This variant has been detected in 13 patients affected with chronic granulomatous disease, all in homozygous …	-	Chronic granulomatous disease, autosomal recessive cytochrome b-positive, type 1 Granulomatous disease, chronic, autosomal recessive, cytochrome b-positive, type III	https://www.ncbi.nlm.nih.gov/clinvar/variation/426990/
190	7	80286003	C	T	CD36	NM_001001547.2:c.268C>T	NP_001001547.1:p.Pro90Ser	0.0142828	Not excluded	PS4; PM3; PS3; PP4	Pathogenic/Likely pathogenic	NM_001001547.2:c.268C>T in the CD36 gene has an allele frequency of 0.014 in East Asian subpopulation in the gnomAD database. The c.268C>T (p.Pro90Ser) variant previously known as c.478C>T, has been reported in 5 homozygous, and 3 compound heterozygous individuals (two with 1159A insertion and one with 1447C) with type I CD36 deficiency (PMID: 11950861). In vitro functional provide support that t…	-	Platelet glycoprotein IV deficiency	https://www.ncbi.nlm.nih.gov/clinvar/variation/13535/
191	7	80290425	AAC	A	CD36	NM_001001547.2:c.332_333delCA	NP_001001547.1:p.Thr111Serfs*22	0.0156187	Not excluded	PVS1; PP4; PM3_Strong	Pathogenic/Likely pathogenic	NM_001001547.2:c.332_333delCA in the CD36 gene has an allele frequency of 0.016 in East Asian subpopulation in the gnomAD database. The CD36 c.332_333delCA (p.Thr111SerfsTer22) variant results in a frameshift and is predicted to result in premature termination of the protein. The p.Thr111SerfsTer22 variant has been reported in individuals with platelet glycoprotein IV deficiency, including in one…	-	Platelet glycoprotein IV deficiency	https://www.ncbi.nlm.nih.gov/clinvar/variation/225309/
192	7	80290528	T	C	CD36	NG_008192.1(NM_001001547.2):c.429+2T>C	-	0.00696892	Not excluded	PVS1; PM2	Pathogenic/Likely pathogenic	NG_008192.1(NM_001001547.2):c.429+2T>C in the CD36 gene has an allele frequency of 0.007 in African subpopulation, and in 0.0006977 global alleles in the gnomAD database. The c.429+2T>C variant destroys the canonical splice donor site. It is predicted to cause abnormal gene splicing, either leading to an abnormal message that is subject to nonsense-mediated mRNA decay or to an abnormal protein pr…	-	Platelet glycoprotein IV deficiency Coronary heart disease 7 Susceptibility to malaria	https://www.ncbi.nlm.nih.gov/clinvar/variation/417962/
193	7	80302697	ATATTGTGCCTAT	A	CD36	NM_001001547.2:c.1228_1239delATTGTGCCTATT	NP_001001547.1:p.Ile410_Ile413del	0.0111805	Not excluded	PM3; PM4; PS3; PP4	Pathogenic/Likely pathogenic	NM_001001547.2:c.1228_1239delATTGTGCCTATT in the CD36 gene has an allele frequency of 0.011 in East Asian subpopulation in the gnomAD database. The CD36 c.1228_1239delATTGTGCCTATT (p. Ile410_Ile413del) variant, also referred to as c. 1438_1449del, has been reported in multiple individuals with platelet glycoprotein IV deficiency, including in homozygous state (PMID: 26528880) and compound heteroz…	-	Platelet glycoprotein IV deficiency	https://www.ncbi.nlm.nih.gov/clinvar/variation/225310/
194	7	107427289	AACC	A	SLC26A3	NM_000111.2:c.951_953delGGT	NP_000102.1:p.Val318del	0.00518052	Not excluded	PS4; PM4; PS3	Pathogenic/Likely pathogenic	NM_000111.2:c.951_953delGGT in the SLC26A3 gene has an allele frequency of 0.005 in European (Finnish) subpopulation in the gnomAD database. The SLC26A3 c.951_953delGGT (p.Val318del) variant has been reported as a Finnish founder mutation, which has been detected in 45 patients (PMID: 21394828). The mouse p.V318del-homologue mutant (p.V310del) is retained in the endoplasmic reticulum, failing to …	-	Congenital secretory diarrhea, chloride type	https://www.ncbi.nlm.nih.gov/clinvar/variation/16754/
195	7	107555951	G	T	DLD	NM_000108.3:c.685G>T	NP_000099.2:p.Gly229Cys	0.00656371	Not excluded	PM3_Strong; PS3; PP4	Pathogenic/Likely pathogenic	NM_000108.3:c.685G>T in the DLD gene has an allele frequency of 0.007 in Ashkenazi Jewish subpopulation in the gnomAD database. Haviv R et al. reported that eight of 15 studied patients with dihydrolipoamide dehydrogenase deficiency were homozygous for the common G229C mutation and two were compound heterozygous for the G229C and Y35X mutations (PMID: 23995961). Functional studies using biochemic…	-	Maple syrup urine disease, type 3 Inborn genetic diseases DLD-Related Disorders	https://www.ncbi.nlm.nih.gov/clinvar/variation/11966/
196	7	139715531	G	A	TBXAS1	NM_001061.4:c.1238G>A	NP_001052.2:p.Arg413Gln	0.00659786	Not excluded	PP4	Variant of uncertain significance	NM_001061.4:c.1238G>A in the TBXAS1 gene has an allele frequency of 0.007 in South Asian subpopulation in the gnomAD database. It has been detected in homozygous state in one consanguineous family with Ghosal hematodiaphyseal dysplasia syndrome (PMID: 18264100). We interpret it as variant of uncertain significance (VUS). ACMG/AMP criteria applied: PP4.	The evidence is not sufficient to support its pathogenicity. ClinVar citation (PMID: 18264100).	Ghosal hematodiaphyseal syndrome	https://www.ncbi.nlm.nih.gov/clinvar/variation/11889/
197	7	144098983	C	A	NOBOX	NM_001080413.3:c.271G>T	NP_001073882.3:p.Gly91Trp	0.0276284	Not excluded	PS3; PP4; PS4_Supporting	Pathogenic/Likely pathogenic	NM_001080413.3:c.271G>T in the NOBOX gene has an allele frequency of 0.028 in African subpopulation in the gnomAD database. The NOBOX c.271G>T (p.Gly91Trp) variant has been identified in five individuals affected with primary ovarian insufficiency (PMID: 25514101; 21837770). Functional studies of NOBOX variants revealed that p.Gly91Trp was deleterious for protein function (PMID: 25514101). Taken …	-	Premature ovarian failure 5	https://www.ncbi.nlm.nih.gov/clinvar/variation/167874/
198	7	158662599	G	A	WDR60	NM_018051.4:c.69G>A	NP_060521.4:p.Trp23*	0.00696102	Not excluded	PVS1; PP3	Variant of uncertain significance	NM_018051.4:c.69G>A in the WDR60 gene has an allele frequency of 0.007 in Ashkenazi Jewish subpopulation in the gnomAD database. This sequence change creates a premature translational stop signal (p.Trp23*) in the WDR60 gene. Pathogenic computational verdict because pathogenic predictions from DANN, EIGEN, FATHMM-MKL and MutationTaster . It is expected to result in an absent or disrupted protein …	No citation in ClinVar. It is hard to determine the reason.	Short-rib thoracic dysplasia 8 with or without polydactyly	https://www.ncbi.nlm.nih.gov/clinvar/variation/572127/
199	8	11430641	C	T	BLK	NC_000008.11:g.11573132C>T	-	0.163146	Not excluded	BA1; BS2; PS3	Benign/Likely benign	NC_000008.11:g.11573132C>T has an allele frequency of 0.163 in African subpopulation in the gnomAD database, including 128 homozygous occurrences. This variant was annotated at the position 11,468,050 on chromsome 8. In the functional study by MIN6 β-cells, this variant decreased luciferase expression as compared with control constructs without any insert (PMID: 19667185). This evidence suggests …	The evidence is not sufficient to support its pathogenicity. ClinVar citation (PMID: 19667185).	Maturity-onset diabetes of the young, type 11	https://www.ncbi.nlm.nih.gov/clinvar/variation/12321/
200	8	11606312	T	C	GATA4	NG_008177.2(NM_002052.4):c.617-116T>C	-	0.897748	Not excluded	BA1; BS2	Benign/Likely benign	NG_008177.2(NM_002052.4):c.617-116T>C in the gene GATA4 has an allele frequency of 0.898 in African subpopulation in the gnomAD database. 128 homozygous occurrences are observed in the gnomAD database. This evidence suggests the variant to be classified as benign. ACMG/AMP criteria applied: BA1, BS2.	The evidence is not sufficient to support its pathogenicity. ClinVar citation (PMID: 27426723).	Congenital heart disease	https://www.ncbi.nlm.nih.gov/clinvar/variation/433016/
201	8	11606364	G	C	GATA4	NG_008177.2(NM_002052.4):c.617-64G>C	-	0.187622	Not excluded	BA1; BS2	Benign/Likely benign	NG_008177.2(NM_002052.4):c.617-64G>C in the gene GATA4 has an allele frequency of 0.188 in European (non-Finnish) subpopulation in the gnomAD database. 337 homozygous occurrences are observed in the gnomAD database. This evidence suggests the variant to be classified as benign. ACMG/AMP criteria applied: BA1, BS2.	The evidence is not sufficient to support its pathogenicity. ClinVar citation (PMID: 27426723).	Congenital heart disease	https://www.ncbi.nlm.nih.gov/clinvar/variation/433017/
202	8	11612842	G	A	GATA4	NG_008177.2(NM_002052.4):c.997+200G>A	-	0.137761	Not excluded	BA1; BS2	Benign/Likely benign	NG_008177.2(NM_002052.4):c.997+200G>A in the gene GATA4 has an allele frequency of 0.138 in European (non-Finnish) subpopulation in the gnomAD database. 152 homozygous occurrences are observed in the gnomAD database. This evidence suggests the variant to be classified as benign. ACMG/AMP criteria applied: BA1, BS2.	The evidence is not sufficient to support its pathogenicity. ClinVar citation (PMID: 27426723).	Congenital heart disease	https://www.ncbi.nlm.nih.gov/clinvar/variation/433020/
203	8	11614721	C	T	GATA4	NG_008177.2(NM_002052.4):c.1146+129C>T	-	0.0337543	Not excluded	BS1; BS2; BP4	Benign/Likely benign	NG_008177.2(NM_002052.4):c.1146+129C>T in the GATA4 gene has an allele frequency of 0.034 in African subpopulation in the gnomAD database. 8 homozygous occurrences are observed in the gnomAD database. Benign computational verdict because benign prediction from DANN. Taken together, we interprete this variant as Benign/Likely benign variant. ACMG/AMP criteria applied: BS1, BS2, BP4.	The evidence is not sufficient to support its pathogenicity. ClinVar citation (PMID: 27426723).	Congenital heart disease	https://www.ncbi.nlm.nih.gov/clinvar/variation/433022/
204	8	11614769	C	T	GATA4	NG_008177.2(NM_002052.4):c.1146+177C>T	-	0.223189	Not excluded	BA1; BS2	Benign/Likely benign	NG_008177.2(NM_002052.4):c.1146+177C>T in the gene GATA4 has an allele frequency of 0.223 in European (non-Finnish) subpopulation in the gnomAD database. 435 homozygous occurrences are observed in the gnomAD database. This evidence suggests the variant to be classified as benign. ACMG/AMP criteria applied: BA1; BS2.	The evidence is not sufficient to support its pathogenicity. ClinVar citation (PMID: 27426723).	Congenital heart disease	https://www.ncbi.nlm.nih.gov/clinvar/variation/433023/
205	8	11615695	A	G	GATA4	NG_008177.2(NM_002052.4):c.1147-107A>G	-	0.510225	Not excluded	BA1; BS2	Benign/Likely benign	NG_008177.2(NM_002052.4):c.1147-107A>G in the gene GATA4 has an allele frequency of 0.510 in European (non-Finnish) subpopulation in the gnomAD database. 2668 homozygous occurrences are observed in the gnomAD database. This evidence suggests the variant to be classified as benign. ACMG/AMP criteria applied: BA1; BS2.	The evidence is not sufficient to support its pathogenicity. ClinVar citation (PMID: 27426723).	Congenital heart disease	https://www.ncbi.nlm.nih.gov/clinvar/variation/433015/
206	8	11616836	G	A	GATA4	NM_002052.3:c.*852G>A	-	0.227969	Not excluded	BA1; BS2	Benign/Likely benign	NM_002052.3:c.*852G>A in the gene GATA4 has an allele frequency of 0.228 in European (non-Finnish) subpopulation in the gnomAD database. 460 homozygous occurrences are observed in the gnomAD database. This evidence suggests the variant to be classified as benign. ACMG/AMP criteria applied: BA1; BS2.	The evidence is not sufficient to support its pathogenicity. ClinVar citation (PMID: 27426723).	Congenital heart disease	https://www.ncbi.nlm.nih.gov/clinvar/variation/433024/
207	8	11617240	A	T	GATA4	NM_002052.3:c.*1256A>T	-	0.375806	Not excluded	BA1; BS2	Benign/Likely benign	NM_002052.3:c.*1256A>T in the gene GATA4 has an allele frequency of 0.376 in African subpopulation in the gnomAD database. 1936 homozygous occurrences are observed in the gnomAD database. This evidence suggests the variant to be classified as benign. ACMG/AMP criteria applied: BA1; BS2.	The evidence is not sufficient to support its pathogenicity. ClinVar citation (PMID: 27426723).	Congenital heart disease	https://www.ncbi.nlm.nih.gov/clinvar/variation/433026/
208	8	19813529	A	G	LPL	NM_000237.2:c.953A>G	NP_000228.1:p.Asn318Ser	0.0207404	Not excluded	PS4; PS3;	Pathogenic/Likely pathogenic	NM_000237.2:c.953A>G in the LPL gene has an allele frequency of 0.021 in European (Finnish) subpopulation in the gnomAD database, including 36 homozygous occurrences. However, since familial combined hyperlipidemia is estimated with a prevalence of 1 in 100, we decided not taken the prevalance and homozygous number in the gnomAD database as a strong benign evidence. This variant also known as Asn…	-	Hyperapobetalipoproteinemia	https://www.ncbi.nlm.nih.gov/clinvar/variation/1550/
209	8	41655164	A	G	ANK1	NG_012820.1(NM_001142446.2):c.127-39509T>C	-	0.112339	Not excluded	BA1; BS2; PM3	Benign/Likely benign	NG_012820.1(NM_001142446.2):c.127-39509T>C in the ANK1 gene has an allele frequency of 0.112 in African subpopulation in the gnomAD database. 69 homozygous occurrences are observed in the gnomAD database. This variant was reported as -108T-C in a patient, compound heterozygous with V463I (PMID: 8640229). This evidence suggests the variant to be classified as benign. ACMG/AMP criteria applied: BA1…	The evidence is not sufficient to support its pathogenicity. ClinVar citation (PMID: 8640229).	Spherocytosis, type 1, autosomal recessive	https://www.ncbi.nlm.nih.gov/clinvar/variation/507/
210	8	41655209	C	T	ANK1	NG_012820.1(NM_001142446.2):c.127-39554G>A	-	0.019524	Not excluded	BS1; BS2; BP4	Benign/Likely benign	NG_012820.1(NM_001142446.2):c.127-39554G>A in the ANK1 gene has an allele frequency of 0.02 in African subpopulation in the gnomAD database. 6 homozygous occurrences are observed in the gnomAD database. This variant was reported as -153G-A in a hereditary spherocytosis patient (PMID: 11102985). Benign computational verdict because benign prediction from DANN. Taken together, we interprete this va…	The evidence is not sufficient to support its pathogenicity. ClinVar citation (PMID: 11102985).	Spherocytosis, type 1, autosomal recessive	https://www.ncbi.nlm.nih.gov/clinvar/variation/512/
211	8	100844595	A	T	VPS13B	NG_007098.2(NM_017890.4):c.9406-2A>T	-	0.096875	Not excluded	BA1	Benign/Likely benign	NG_007098.2(NM_017890.4):c.9406-2A>T in the gene VPS13B has an allele frequency of 0.097 in European (Finnish) subpopulation in the gnomAD database. This evidence suggests the variant to be classified as benign. ACMG/AMP criteria applied: BA1.	No citation in ClinVar. It is hard to determine the reason.	Cohen syndrome	https://www.ncbi.nlm.nih.gov/clinvar/variation/555020/
212	8	106814417	A	C	ZFPM2	NM_012082.3:c.2107A>C	NP_036214.2:p.Met703Leu	0.0067214	Not excluded	PM6; PP3	Variant of uncertain significance	ZFPM2 is also known as FOG2. NM_012082.3:c.2107A>C in the ZFPM2 gene has an allele frequency of 0.007 in East Asian subpopulation in the gnomAD database. Pathogenic computational verdict because pathogenic predictions from DANN, EIGEN, FATHMM-MKL, MutationTaster and PrimateAI. We interpret it as variant of uncertain significance (VUS). This variant was reported in a patient with a left-sided Cong…	The evidence is not sufficient to support its pathogenicity. ClinVar citation (PMID: 17568391; 21919901).	Diaphragmatic hernia 3 Double outlet right ventricle	https://www.ncbi.nlm.nih.gov/clinvar/variation/6130/
213	8	144297361	G	C	GPIHBP1	NM_178172.3:c.523G>C	NP_835466.1:p.Gly175Arg	0.00546908	Not excluded	PM3; PS3; PP4	Pathogenic/Likely pathogenic	NM_178172.3:c.523G>C in the GPIHBP1 gene has an allele frequency of 0.005 in African subpopulation in the gnomAD database. The GPIHBP1 c.523G>C (p.Gly175Arg) variant has been detected one individual affected with hyperchylomicronemia in homozygous state (PMID: 21816778). Functional study revealed that G175R variant reduced the expression of GPIHBP1 at the cell surface of CHOpgsA-745 cells (PMID: …	-	Hyperlipoproteinemia, type ID	https://www.ncbi.nlm.nih.gov/clinvar/variation/144016/
214	8	145107390	C	T	OPLAH	NM_017570.3:c.3265G>A	NP_060040.1:p.Val1089Ile	0.0242612	Not excluded	BS1; BS2; PP4	Benign/Likely benign	NM_017570.3:c.3265G>A in the OPLAH gene has an allele frequency of 0.024 in Latino subpopulation in the gnomAD database, including 13 homozygous occurrences. It has been detected in heterozygous state in one individual with 5-oxoprolinuria (PMID: 23430506). Taken together, we interprete this variant as Benign/Likely benign variant. ACMG/AMP criteria applied: BS1, BS2, PP4.	The evidence is not sufficient to support its pathogenicity. ClinVar citation (PMID: 23430506).	5-Oxoprolinase deficiency	https://www.ncbi.nlm.nih.gov/clinvar/variation/39636/
215	9	35657945	T	C	RMRP	NR_003051.3:n.71A>G	-	0.00868682	Not excluded	PM3_VeryStrong; PS3; PP4	Pathogenic/Likely pathogenic	NR_003051.3:n.71A>G in the RMRP gene has an allele frequency of 0.009 in European (Finnish) subpopulation in the gnomAD database. This variant also known as 70A>G in literatures, has been reported in 4/22 Cartilage-Hair Hypoplasia patients in a homozygous state and also in in compound heterozygous constellation with the transversion 262C>G in two sibs and in an unrelated patient and a compound he…	-	Anauxetic dysplasia 1 Metaphyseal chondrodysplasia, McKusick type Metaphyseal dysplasia without hypotrichosis Anauxetic dysplasia	https://www.ncbi.nlm.nih.gov/clinvar/variation/14208/
216	9	36217445	C	T	GNE	NM_001128227.2:c.2179G>A	NP_001121699.1:p.Val727Met	0.0133917	Not excluded	PM3_Strong; PP1_Moderate; PP4	Pathogenic/Likely pathogenic	NM_001128227.2:c.2179G>A in the GNE gene has an allele frequency of 0.013 in South Asian subpopulation in the gnomAD database. This variant has been reported in the compound heterozygous state with p.R160X in a patient with GNE myopathy (PMID: 25182749), and in another four cases in the compound heterozygous state with c. 910G>A, c. 1258C>T, c. 1539G>A, and c. 1703G>T(PMID: 24005727). This varian…	-	Inclusion body myopathy 2 Nonaka myopathy Sialuria	https://www.ncbi.nlm.nih.gov/clinvar/variation/6028/
217	9	97367834	G	A	FBP1	NM_000507.3:c.730C>T	NP_000498.2:p.Arg244Trp	0.0101273	Not excluded	BS1; PP3	Variant of uncertain significance	NM_000507.3:c.730C>T in the FBP1 gene has an allele frequency of 0.01 in Ashkenazi Jewish subpopulation in the gnomAD database including one homozygous occurrence. Pathogenic computational verdict because pathogenic predictions from DANN, DEOGEN2, EIGEN, FATHMM-MKL, M-CAP, MVP, MutationAssessor, MutationTaster, PrimateAI, REVEL and SIFT. Taken together, we interprete this variant as variant of un…	No citation in ClinVar. The submitter says it is possible for this variat as a benign classification but submitted it as a pathogenic/likely pathogenic classification.	-	https://www.ncbi.nlm.nih.gov/clinvar/variation/214367/
218	9	97934315	T	A	FANCC	NG_011707.1(NM_000136.2):c.456+4A>T	-	0.00617999	Not excluded	PS3; PM3_Strong; PP4	Pathogenic/Likely pathogenic	NG_011707.1(NM_000136.2):c.456+4A>T is also known as IVS4+4A>T in literatures. It has an allele frequency of 0.006 in Ashkenazi Jewish subpopulation in the gnomAD database. Whitney et al reported that this variant resulted exon skipping due to abnormal gene splicing (PMID: 8348157). FANCC c.456+4A>T has been published in both the compound heterozygous and homozygous state in individuals with Fanc…	-	Fanconi anemia Fanconi anemia, complementation group C Hereditary cancer-predisposing syndrome	https://www.ncbi.nlm.nih.gov/clinvar/variation/12045/
219	9	101542517	T	C	ANKS6	NM_173551.3:c.1322A>G	NP_775822.3:p.Gln441Arg	0.0055756	Not excluded	PM3; PS3; PP3	Pathogenic/Likely pathogenic	NM_173551.3:c.1322A>G in the ANKS6 gene has an allele frequency of 0.006 in South Asian subpopulation in the gnomAD database. The FKTN c.1322A>G (p.Gln441Arg) variant has been detected in a family with polycystic kidney disease in homozygous state (PMID: 23793029). Functional studies revealed that p.Gln441Arg was deleterious for protein function (PMID: 23793029). Pathogenic computational verdict …	-	Nephronophthisis 16	https://www.ncbi.nlm.nih.gov/clinvar/variation/64355/
220	9	108382330	G	GA	FKTN	NM_001079802.1:c.1167_1168dup	NP_001073270.1:p.Phe390Ilefs*14	0.00782609	Not excluded	PVS1; PM3; PP4	Pathogenic/Likely pathogenic	NM_001079802.1:c.1167_1168dup in the FKTN gene has an allele frequency of 0.008 in Ashkenazi Jewish subpopulation in the gnomAD database. This variant has been detected in a patient affected with limb girdle muscular dystrophy, in trans with mutation c.1363delG (PMID: 17044012). Godfrey et al. reported mutiple compound heterozygous in patients with SteroidResponsive Limb Girdle Muscular Dystrophy…	-	Fukuyama congenital muscular dystrophy Limb-girdle muscular dystrophy-dystroglycanopathy, type C4 Congenital muscular dystrophy-dystroglycanopathy with brain and eye anomalies, type A4 Walker-Warburg congenital muscular dystrophy	https://www.ncbi.nlm.nih.gov/clinvar/variation/3203/
221	9	111662096	A	G	ELP1	NG_008788.1(NM_003640.3):c.2204+6T>C	-	0.0134118	Not excluded	PS4; PS3; PM3_Strong	Pathogenic/Likely pathogenic	NG_008788.1(NM_003640.3):c.2204+6T>C (IVS20+6T>C) in the ELP1 gene has an allele frequency of 0.013 in Ashkenazi Jewish subpopulation in the gnomAD database. The c.2204+6T>C splice site variant in the ELP1 gene has been previously reported as a founder mutation in the Ashkenazi Jewish population with a reported carrier frequency of 1 in 36 individuals (PMID: 11179008). Anderson et al. reported 38…	-	Familial dysautonomia	https://www.ncbi.nlm.nih.gov/clinvar/variation/6085/
222	9	126133821	C	G	CRB2	NM_173689.5:c.2400C>G	NP_775960.4:p.Asn800Lys	0.00539892	Not excluded	PM3_Strong; PP1; PP3	Pathogenic/Likely pathogenic	NM_173689.5:c.2400C>G in the CRB2 gene has an allele frequency of 0.005 in Ashkenazi Jewish subpopulation in the gnomAD database. This variant has been detected in two siblings of a family affected with cerebral ventriculomegaly and renal microcysts, in trans with mutation c.2277G>A (p.Trp759Ter) and in another family in trans with mutation c.1928A>C (p.Glu643Ala) (PMID: 25557780). In-silico tool…	-	Ventriculomegaly with cystic kidney disease	https://www.ncbi.nlm.nih.gov/clinvar/variation/546072/
223	9	126139229	G	A	CRB2	NM_173689.5:c.3746G>A	NP_775960.4:p.Arg1249Gln	0.0249442	Not excluded	BS1	Variant of uncertain significance	NM_173689.5:c.3746G>A in the CRB2 gene has an allele frequency of 0.025 in Ashkenazi Jewish subpopulation in the gnomAD database. 4 homozygous occurrences are observed in the gnomAD database. Ebarasi et al. reported a homozygozity in a patient with Steroid-Resistant Nephrotic Syndrome in a consanguineous family (PMID: 25557779). We interpret it as variant of uncertain significance (VUS). ACMG/AMP…	The evidence is not sufficient to support its pathogenicity. ClinVar citation (PMID: 25557779).	Focal segmental glomerulosclerosis 9	https://www.ncbi.nlm.nih.gov/clinvar/variation/180703/
224	9	131284937	A	G	GLE1	NG_012073.1(NM_001003722.1):c.433-10A>G	-	0.0117632	Not excluded	PS4; PS3; PP4	Pathogenic/Likely pathogenic	NG_012073.1(NM_001003722.1):c.433-10A>G in the GLE1 gene has an allele frequency of 0.012 in European (Finnish) subpopulation in the gnomAD database. This variant has been observed in individuals affected with lethal congenital contracture syndrome (PMID: 18204449) and is a founder variant in the Finnish population (PMID: 16892327; 7770128). Experimental studies have shown that this intronic chan…	-	Lethal arthrogryposis with anterior horn cell disease Lethal congenital contracture syndrome 1	https://www.ncbi.nlm.nih.gov/clinvar/variation/6462/
225	9	136320698	G	A	ADAMTS13	NM_139025.3:c.3541G>A	NP_620594.1:p.Gly1181Arg	0.022501	Not excluded	BS1; BS2; BP4	Benign/Likely benign	NM_139025.3:c.3541G>A in the ADAMTS13 gene has an allele frequency of 0.023 in East Asian subpopulation in the gnomAD database. 7 homozygous occurrences are observed in the gnomAD database. Benign computational verdict because benign predictions from DEOGEN2, EIGEN, FATHMM-MKL, MutationAssessor, MutationTaster and PrimateAI. Taken together, we interprete this variant as Benign/Likely benign varia…	No citation in ClinVar. It is hard to determine the reason.	Thrombotic thrombocytopenic purpura	https://www.ncbi.nlm.nih.gov/clinvar/variation/559577/
226	9	138589474	C	T	SOHLH1	NG_033784.1(NM_001101677.1):c.346-1G>A	-	0.0149718	Not excluded	PVS1; PS2, PP4; BS1	Pathogenic/Likely pathogenic	NG_033784.1(NM_001101677.1):c.346-1G>A in the SOHLH1 gene has an allele frequency of 0.015 in European (Finnish) subpopulation in the gnomAD database. 5 homozygous occurrences are observed in the gnomAD database. This variant destroys the canonical splice donor site. It is was predicted to lead to skipping of exon 4 or activation of a cryptic splice acceptor site in exon 4. The c.346-1G>A has bee…	-	SPERMATOGENIC FAILURE 32	https://www.ncbi.nlm.nih.gov/clinvar/variation/560884/
227	9	140127856	G	A	SLC34A3	NM_080877.2:c.756G>A	NP_543153.1:p.Gln252=	0.00730306	Not excluded	BP7; PM3; PP4	Variant of uncertain significance	NM_080877.2:c.756G>A in the SLC34A3 gene has an allele frequency of 0.007 in South Asian subpopulation in the gnomAD database. It is a synonymous (silent) variant for which splicing prediction algorithms predict no impact to the splice consensus sequence nor the creation of a new splice site and the nucleotide is not highly conserved. One affected individual with hereditary hypophosphatemic ricke…	The evidence is not sufficient to support its pathogenicity. ClinVar citation (PMID: 16849419).	Autosomal recessive hypophosphatemic bone disease	https://www.ncbi.nlm.nih.gov/clinvar/variation/1434/
228	10	31750140	A	C	ZEB1	NM_030751.5:c.233A>C	NP_110378.3:p.Asn78Thr	0.0518307	Not excluded	BA1	Benign/Likely benign	The ZEB1 gene is known as TCF8 in the published literature (PMID: 20036349). TCF8NM_030751.5:c.233A>C in the ZEB1 gene has an allele frequency of 0.052 in African subpopulation in the gnomAD database. 30 homozygous occurrences are observed in the gnomAD database. Since the Fuchs Corneal Dystrophy was reported as Late-Onset, we determined to not apply the number of homozygousity as a strong benign…	The evidence is not sufficient to support its pathogenicity. ClinVar citation (PMID: 20036349).	Corneal dystrophy, Fuchs endothelial, 6	https://www.ncbi.nlm.nih.gov/clinvar/variation/12633/
229	10	31810782	A	C	ZEB1	NM_030751.5:c.2519A>C	NP_110378.3:p.Gln840Pro	0.0333733	Not excluded	BS1; PP4	Variant of uncertain significance	The ZEB1 gene is known as TCF8 in the published literature (PMID: 20036349). NM_030751.5:c.2519A>C in the ZEB1 gene has an allele frequency of 0.033 in European (Finnish) subpopulation in the gnomAD database. 22 homozygous occurrences are observed in the gnomAD database. Since the Fuchs Corneal Dystrophy was reported as Late-Onset, we determined to not apply the number of homozygousity as a stron…	The evidence is not sufficient to support its pathogenicity. ClinVar citation (PMID: 20036349).	Corneal dystrophy, Fuchs endothelial, 6	https://www.ncbi.nlm.nih.gov/clinvar/variation/12634/
230	10	70645376	A	C	STOX1	NM_152709.4:c.1824A>C	NP_689922.3:p.Glu608Asp	0.306809	Not excluded	BA1; BS2	Benign/Likely benign	NM_152709.4:c.1824A>C in the STOX1 gene has an allele frequency of 0.307 in European (Finnish) subpopulation in gnomAD dacabase. 7171 homozygous occurrences are observed in the gnomAD database. This evidence suggests the variant to be classified as benign. ACMG/AMP criteria applied: BA1, BS2.	The evidence is not sufficient to support its pathogenicity. ClinVar citation (PMID: 15806103).	Preeclampsia/eclampsia 4	https://www.ncbi.nlm.nih.gov/clinvar/variation/1720/
231	10	99371368	TGAG	T	HOGA1	NM_138413.3:c.944_946delAGG	NP_612422.2:p.Glu315del	0.00897683	Not excluded	PM3_VeryStrong; PS3	Pathogenic/Likely pathogenic	NM_138413.3:c.944_946delAGG in the HOGA1 gene has an allele frequency of 0.009 in Ashkenazi Jewish subpopulation in the gnomAD database. Belostotsky et al. reported that three independent families harboring homozygous for this variant, leading to the loss of one glutamic acid residue (PMID: 20797690). In addition, Monico et al. reported mutiple patients are compound heterozygous with another path…	-	Primary hyperoxaluria, type III	https://www.ncbi.nlm.nih.gov/clinvar/variation/29/
232	10	101571360	G	A	ABCC2	NG_011798.2(NM_000392.5):c.1967+1G>A	-	0.00839834	Not excluded	PVS1; PM2	Pathogenic/Likely pathogenic	NG_011798.2(NM_000392.5):c.1967+1G>A in the ABCC2 gene has an allele frequency of 0.008 in European (Finnish) subpopulation in the gnomAD database. The c.1967+1G>A variant destroys the canonical splice donor site. It is predicted to cause abnormal gene splicing, either leading to an abnormal message that is subject to nonsense-mediated mRNA decay or to an abnormal protein product if the message i…	-	Pseudoxanthoma elasticum	https://www.ncbi.nlm.nih.gov/clinvar/variation/194471/
233	10	120789542	CCCT	C	NANOS1	NM_199461.2:c.240_242delCTC	NP_955631.1:p.Ser83del	0.0219561	Not excluded	BS1; BP3	Benign/Likely benign	NM_199461.2:c.240_242delCTC in the NANOS1 gene has an allele frequency of 0.022 in European (Finnish) subpopulation in the gnomAD database. This in-frame deletion happens in a repetitive region without known function. Kusz-Zamelczyk et al. reported this variant as p.Pro77_Ser78delinsPro (PMID: 23315541). Using the quantitative yeast two-hybrid assay, the author tested both mutated NANOS1 alleles …	The evidence is not sufficient to support its pathogenicity. ClinVar citation (PMID: 23315541).	Spermatogenic failure 12	https://www.ncbi.nlm.nih.gov/clinvar/variation/65390/
234	11	5248232	T	A	HBB	NM_000518.4:c.20A>T	NP_000509.1:p.Glu7Val	0.0449047	Not excluded	PS4; PS3; PM3; PP4	Pathogenic/Likely pathogenic	NM_000518.4:c.20A>T is also known as p.Glu6Lys or HbS in the literature. NM_000518.4:c.20A>T in the HBB gene has an allele frequency of 0.045 in African subpopulation in the gnomAD database. The c.20A>T (p.Glu7Val) variant in HBB is the most prevalent genotype associated with sickle cell disease (PMID: 25203083). Kondani et al reported that among 247 children, 19 (7.7%) were homozygous sickle cel…	-	Beta-thalassemia, dominant inclusion body type Fetal hemoglobin quantitative trait locus 1 Heinz body anemia Hb SS disease Malaria, resistance to Susceptibility to malaria HEMOGLOBIN S beta Thalassemia Inborn genetic diseases	https://www.ncbi.nlm.nih.gov/clinvar/variation/15333/
235	11	5248233	C	T	HBB	NM_000518.4:c.19G>A	NP_000509.1:p.Glu7Lys	0.0134182	Not excluded	PS4; PS3; PM3; PP4	Pathogenic/Likely pathogenic	NM_000518.4:c.19G>A is also known as p.Glu6Lys or HbC in the literature. NM_000518.4:c.19G>A in the HBB gene has an allele frequency of 0.013 in African subpopulation in the gnomAD database. Boucher et al. reported Mild Microcytic Anemia in an Infant with a compound heterozygosity for Hb C (HBB: c.19G > A) and Hb Osu Christiansborg (HBB:c.157G > A) (PMID: 27117572). In addition, this variant was …	-	Hb SS disease Malaria, resistance to HEMOGLOBIN C beta Thalassemia	https://www.ncbi.nlm.nih.gov/clinvar/variation/15126/
236	11	5255582	C	A	HBD	NM_000519.3:c.82G>T	NP_000510.1:p.Ala28Ser	0.00762107	Not excluded	PS4; PP4; PS3	Pathogenic/Likely pathogenic	NM_000519.3:c.82G>T in the HBD gene has an allele frequency of 0.008 in Ashkenazi Jewish subpopulation in the gnomAD database. The HBD c.82G>T (p.Ala28Ser) was the most common variant found in the HBD gene in a Iran cohort with thalassemia (PMID: 26754299). In addition, De Angioletti et al. also reported that the Hb A2-Yialousa (g.82G>T) was the most prevalent (42/63 families). Functional studies…	-	delta Thalassemia HEMOGLOBIN A(2) YIALOUSA	https://www.ncbi.nlm.nih.gov/clinvar/variation/15070/
237	11	6654716	C	G	DCHS1	NM_003737.2:c.2382G>C	NP_003728.1:p.Gln794His	0.00864138	Not excluded	-	Variant of uncertain significance	NM_003737.2:c.2382G>C in the DCHS1 gene has an allele frequency of 0.008 in South Asian subpopulation in the gnomAD database. It has not been reported previously as a pathogenic variant nor as a benign variant. We interpret it as variant of uncertain significance (VUS). ACMG/AMP criteria applied: Null.	No citation in ClinVar. The submitter submitted as a pathogenic/likely pathogenic classification based on allele frequency in public database and prediction of bioinformatic tools.	Van Maldergem syndrome 1	https://www.ncbi.nlm.nih.gov/clinvar/variation/437929/
238	11	17418602	C	T	ABCC8	NG_008867.1(NM_001287174.1):c.3992-9G>A	-	0.00598109	Not excluded	PS4; PS3; PM3; PP4	Pathogenic/Likely pathogenic	NG_008867.1(NM_001287174.1):c.3992-9G>A in the ABCC8 gene has an allele frequency of 0.006 in Ashkenazi Jewish subpopulation in the gnomAD database. This variant has been observed to segregate with familial hyperinsulinism and affect RNA splicing (PMID: 7716548). In addition, Gutgold et al. reported a male with recurrent hypoglycemia episodes and revealed a homozygosity for c.3992-9G>A (PMID: 277…	-	Persistent hyperinsulinemic hypoglycemia of infancy Familial hyperinsulinism	https://www.ncbi.nlm.nih.gov/clinvar/variation/9088/
239	11	22296151	C	T	ANO5	NM_213599.2:c.2272C>T	NP_998764.1:p.Arg758Cys	0.0054821	Not excluded	PS4; PM3_Strong; PP3; PP1	Pathogenic/Likely pathogenic	NM_213599.2:c.2272C>T in the ANO5 gene has an allele frequency of 0.005 in European (Finnish) subpopulation in the gnomAD database. Sarkozy et al. reported two patients with Limb girdle muscular dystrophy type 2L harboring 2272C>T/191dupA (PMID: 22980763; PMID: 25135358). Bolduc et al reported a non-consanguineous Finnish patient suffering non-dysferlin Miyoshi myopathyharboing. The parents are c…	-	Limb-girdle muscular dystrophy, type 2L Miyoshi muscular dystrophy 3	https://www.ncbi.nlm.nih.gov/clinvar/variation/2166/
240	11	46761055	G	A	F2	NM_000506.3:c.*97G>A	-	0.0124497	Not excluded	-	Risk factor	NM_000506.3:c.*97G>A was reported as 20210G>A in previous publications. NM_000506.3:c.*97G>A in the F2 gene has an allele frequency of 0.012 in European (non-Finnish) subpopulation in the gnomAD database. This variant is a common variant associated with prothrombin-related thrombophilia (PMID: 9569177, 20301327). Heterozygosity for this variant is associated with increased prothrombin levels, and…	Incorrectly submission. ClinVar citation (PMID: 10477778, PMID: 19531787, PMID: 10336270 et al.) reported this variant as a risk factor.	VENOUS THROMBOSIS Ischemic stroke, susceptibility to Prothrombin deficiency, congenital Pregnancy loss, recurrent, susceptibility to, 2 Venous thrombosis	https://www.ncbi.nlm.nih.gov/clinvar/variation/13310/
241	11	61161435	T	C	TMEM216	NM_001173990.2:c.216T>C	NP_001167461.1:p.Ile72=	0.00500065	Not excluded	BP7; BS1; PP4	Benign/Likely benign	NM_001173990.2:c.216T>C in the TMEM216 gene has an allele frequency of 0.005 in South Asian subpopulation in the gnomAD database. It is a synonymous (silent) variant for which splicing prediction algorithms predict no impact to the splice consensus sequence nor the creation of a new splice site and the nucleotide is not highly conserved. Bachmann-Gagescu et al reported that a patient with Joubert…	The evidence is not sufficient to support its pathogenicity. ClinVar citation (PMID: 26092869).	Joubert syndrome 2	https://www.ncbi.nlm.nih.gov/clinvar/variation/217706/
242	11	71146886	C	G	DHCR7	NG_012655.2(NM_001360.2):c.964-1G>C	-	0.0118223	Not excluded	PVS1; PS4; PS3	Pathogenic/Likely pathogenic	NG_012655.2(NM_001360.2):c.964-1G>C in the DHCR7 gene has an allele frequency of 0.012 in Ashkenazi Jewish subpopulation in the gnomAD database. The c.964-1G>C (IVS8-1G>C) is the most common pathogenic variant for Smith-Lemli-Opitz syndrome accounting for at least 29% of all disease alleles (PMID: 24824134). Functional analysis of the variant using RT-PCR in patient with skin fibroblasts demonstr…	-	Smith-Lemli-Opitz syndrome Inborn genetic diseases History of neurodevelopmental disorder	https://www.ncbi.nlm.nih.gov/clinvar/variation/93725/
243	11	88960984	T	A	TYR	NG_008748.1(NM_000372.4):c.1037-7T>A	-	0.0150048	Not excluded	PM3_Strong; PS3; PP4	Pathogenic/Likely pathogenic	NG_008748.1(NM_000372.4):c.1037-7T>A in the TYR gene has an allele frequency of 0.015 in Ashkenazi Jewish subpopulation in the gnomAD database. The c.1037-7T>A variant in the TYR gene has been reported previously in both the compound heterozygous and apparently homozygous state in multiple individuals with oculocutaneous albinism type 1 (PMID: 15381243; 18463683; 22294196; 25919014). Using an in …	-	Tyrosinase-negative oculocutaneous albinism Oculocutaneous albinism type 1B Albinism, ocular, with sensorineural deafness Skin/hair/eye pigmentation, variation in, 3 Albinism Nystagmus Oculocutaneous albinism Myopia Nonsyndromic Oculocutaneous Albinism	https://www.ncbi.nlm.nih.gov/clinvar/variation/99527/
244	11	89017973	C	T	TYR	NM_000372.4:c.1217C>T	NP_000363.1:p.Pro406Leu	0.010893	Not excluded	PM3_Strong; PS3; PP4	Pathogenic/Likely pathogenic	NM_000372.4:c.1217C>T in the TYR gene has an allele frequency of 0.011 in European (Finnish) subpopulation in the gnomAD database. The p.Pro406Leu (NM_000372.4 c.1217C>T) variant in TYR has been reported in at least 5 homozygous and 7 compound heterozygous individuals with clinical features of Oculocutaneous albinism type 1 (OCA type 1) (PMID: 18463683; 19320745; 19865097; 20861488; 25216246). In…	-	Tyrosinase-negative oculocutaneous albinism Oculocutaneous albinism type 1B Albinism, ocular, with sensorineural deafness Skin/hair/eye pigmentation, variation in, 3 Oculocutaneous albinism Inborn genetic diseases	https://www.ncbi.nlm.nih.gov/clinvar/variation/3777/
245	11	103070084	G	A	DYNC2H1	NM_001080463.1:c.7967G>A	NP_001073932.1:p.Arg2656His	0.00619195	Not excluded	PP3; PP4	Variant of uncertain significance	NM_001080463.1:c.7967G>A in the DYNC2H1 gene has an allele frequency of 0.006 in Ashkenazi Jewish subpopulation in the gnomAD database. Pathogenic computational verdict because pathogenic predictions from DANN, DEOGEN2, EIGEN, FATHMM-MKL, M-CAP, MutationAssessor, MutationTaster and SIFT. Zhang et al reported a Caucasian patient with short-rib polydactyly syndromes type I (c.[7268C>A];[7967G>T], i…	The evidence is not sufficient to support its pathogenicity. ClinVar citation (PMID: 29068549).	Jeune thoracic dystrophy	https://www.ncbi.nlm.nih.gov/clinvar/variation/446620/
246	11	118534131	CCGTGGCAGTAAATCTCACTGCAGAGA	C	TREH	NG_023321.1(NM_007180.2):c.90-9_106del	-	0.010617	Not excluded	BS1; PM3	Variant of uncertain significance	NG_023321.1(NM_007180.2):c.90-9_106del in the TREH gene has an allele frequency of 0.011 in South Asian subpopulation in the gnomAD database. Saleheen et al. identified six participants homozygous for c.90-9_106del in a cohort with a high rate of consanguinity (PMID: 28406212). We interpret it as a variant of uncertain significance in favor of likely pathogenic. ACMG/AMP criteria applied: BS1; PM…	The evidence is not sufficient to support its pathogenicity. ClinVar citation (PMID: 28406212).	alpha, alpha-Trehalase deficiency	https://www.ncbi.nlm.nih.gov/clinvar/variation/488190/
247	11	125769895	A	G	HYLS1	NM_145014.2:c.632A>G	NP_659451.1:p.Asp211Gly	0.00959395	Not excluded	PS4; PS3	Pathogenic/Likely pathogenic	NM_145014.2:c.632A>G in the HYLS1 gene has an allele frequency of 0.01 in European (Finnish) subpopulation in the gnomAD database. The p.Asp211Gly (NM_145014.2:c.632A>G) variant has been observed in individuals with hydrolethalus syndrome and it has been reported to be a founder mutation in the Finnish population (PMID: 15843405; 18648327). Experimental studies have shown that this missense chang…	-	Hydrolethalus syndrome 1 Hydrolethalus syndrome	https://www.ncbi.nlm.nih.gov/clinvar/variation/1143/
248	11	126215441	C	T	DCPS	NM_014026.3:c.947C>T	NP_054745.1:p.Thr316Met	0.0095375	Not excluded	PS3; PM3; PP1	Pathogenic/Likely pathogenic	NM_014026.3:c.947C>T in the DCPS gene has an allele frequency of 0.01 in South Asian subpopulation in the gnomAD database. The p.Thr316Met (NM_014026.3:c.947C>T) variant has been observed in three affected individuals from a large family, in trans with a splice site variant (c.636+1G>A) and were reported to segregate with intellectual disability. In vitro decapping assays showed an ablation of de…	-	AL-RAQAD SYNDROME	https://www.ncbi.nlm.nih.gov/clinvar/variation/372235/
249	12	6143978	C	T	VWF	NM_000552.3:c.2561G>A	NP_000543.2:p.Arg854Gln	0.00569222	Not excluded	PM3_Strong; PS3; PP4	Pathogenic/Likely pathogenic	NM_000552.3:c.2561G>A in the VWF gene has an allele frequency of 0.006 in European (Finnish) subpopulation in the gnomAD database. The p.Arg854Gln (NM_000552.3:c.2561G>A) variant in the VWF gene is the most frequent cause of von Willebrand disease (VWD) type 2N and has been reported previously in the homozygous state or in trans with another pathogenic variant in multiple unrelated individuals wi…	-	Von Willebrand disease, recessive form von Willebrand disorder von Willebrand disease type 2N von Willebrand disease type 1 von Willebrand disease type 2	https://www.ncbi.nlm.nih.gov/clinvar/variation/296/
250	12	6925407	C	T	CD4	NM_000616.4:c.793C>T	NP_000607.1:p.Arg265Trp	0.200978	Not excluded	BA1; BS2; PM3_Supporting; PP4	Benign/Likely benign	NM_000616.4:c.793C>T (p.Arg265Trp) in the gene CD4 was reported as c.867G>A (p.Arg240Trp). Hodge et al reported this variant in a OKT4-Epitope deficiency patient (PMID: 1708753). In addition, Takenaka et al. reported homozygosity of this variant in patients with OKT4 epitope deficiency (PMID: 7689618). It has an allele frequency of 0.201 in African subpopulation in the gnomAD database. 516 homozy…	The evidence is not sufficient to support its pathogenicity. PMID: 7689618; PMID: 1961196; PMID: 1708753	Okt4 epitope deficiency	https://www.ncbi.nlm.nih.gov/clinvar/variation/29898/
251	12	31250818	G	C	DDX11	NG_023352.1(NM_030653.3):c.1763-1G>C	-	0.00829315	Not excluded	PVS1; PM2	Pathogenic/Likely pathogenic	NG_023352.1(NM_030653.3):c.1763-1G>C in the DDX11 gene has an allele frequency of 0.008 in Ashkenazi Jewish subpopulation in the gnomAD database.This variant is predicted to cause abnormal gene splicing, either leading to an abnormal message that is subject to nonsense-mediated mRNA decay or to an abnormal protein product if the message is used for protein translation. Taken together, we interpre…	-	-	https://www.ncbi.nlm.nih.gov/clinvar/variation/252749/
252	12	53298606	A	G	KRT8	NM_002273.3:c.160T>C	NP_002264.1:p.Tyr54His	0.0223756	Not excluded	-	Risk factor	NM_002273.3:c.160T>C in the KRT8 gene has an allele frequency of 0.022 in African subpopulation in the gnomAD database. Two patients with liver disease or noncryptogenic chronic or acute liver disease were found to have this variant (PMID: 11372009). The author proposed that mutations in the keratin 8 gene may predispose people to liver disease (PMID: 11372009; PMID: 12724528). Taken together, we…	Incorrectly submission. ClinVar citation (PMID: 11372009) reported this variant as a risk factor.	Cirrhosis, cryptogenic	https://www.ncbi.nlm.nih.gov/clinvar/variation/14631/
253	12	58190244	C	T	TSFM	NM_001172696.1:c.919C>T	NP_001166167.1:p.Gln307*	0.0140562	Not excluded	PVS1; PM3; PP1	Pathogenic/Likely pathogenic	NM_001172696.1:c.919C>T in the TSFM gene has an allele frequency of 0.014 in European(Finnish) subpopulation in the gnomAD database.This variant is predicted to cause loss of normal protein function either through protein truncation or nonsense-mediated mRNA decay. It was detected in individual with autosomal recessive infantile-onset mitochondrial cardiomyopathy, compound heterozygous with c.944…	-	Primary dilated cardiomyopathy Combined oxidative phosphorylation deficiency 3	https://www.ncbi.nlm.nih.gov/clinvar/variation/155718/
254	12	66935707	C	T	GRIP1	NM_021150.3:c.160G>A	NP_066973.2:p.Val54Ile	0.0060846	Not excluded	-	Variant of uncertain significance	NM_021150.3:c.160G>A in the GRIP1 gene has an allele frequency of 0.006 in Ashkenazi Jewish subpopulation in the gnomAD database. Karaca et al. identified c.160G>A compound with c.1142G>T (phase unknown) in a neurologic patient. Two variants are novel with high frequency in Turkish Exomes (PMID: 26539891). We interpret it as a variant of uncertain significance. ACMG/AMP criteria applied: Null.	The evidence is not sufficient to support its pathogenicity. ClinVar citation (PMID: 26539891).	Abnormality of brain morphology	https://www.ncbi.nlm.nih.gov/clinvar/variation/402210/
255	12	94243956	G	A	CRADD	NM_003805.3:c.509G>A	NP_003796.1:p.Arg170His	0.00581303	Not excluded	PS3; PP3; PP4	Pathogenic/Likely pathogenic	NM_003805.3:c.509G>A in the CRADD gene has an allele frequency of 0.006 in European (Finnish) subpopulation in the gnomAD database. Functional studies demonstrate that Arg107Cys failed to induce cell death (PMID:27773430). Pathogenic computational verdict because pathogenic predictions from DANN, DEOGEN2, EIGEN, FATHMM-MKL, M-CAP, MutationAssessor, MutationTaster, REVEL and SIFT. The patient's ph…	-	Mental retardation, autosomal recessive 34	https://www.ncbi.nlm.nih.gov/clinvar/variation/372191/
256	12	103310787	G	A	PAH	NG_008690.2(NM_000277.2):c.60+62C>T	-	0.495733	Not excluded	BA1; BS2	Benign/Likely benign	NG_008690.2(NM_000277.2):c.60+62C>T in the gene PAH has an allele frequency of 0.496 in African subpopulation in the gnomAD database. A total of 2014 homozygous occurrences are observed in the gnomAD database. This evidence suggests the variant to be classified as benign. ACMG/AMP criteria applied: BA1, BS2.	No citation in ClinVar. It is hard to determine the reason.	Phenylketonuria	https://www.ncbi.nlm.nih.gov/clinvar/variation/585207/
257	12	121174897	C	T	ACADS	NM_000017.2:c.319C>T	NP_000008.1:p.Arg107Cys	0.018825	Not excluded	PS4; PS3; PP3; PP4; BS1	Pathogenic/Likely pathogenic	NM_000017.2:c.319C>T in the ACADS gene has an allele frequency of 0.019 in Ashkenazi Jewish subpopulation in the gnomAD database. Functional studies demonstrate that p.Arg107Cys give rise to inactive misfolded protein species, eliciting a mild toxic response manifested though a decreased proliferation rate and oxidative stress (PMID: 21170680). This variant has been reported as a founder mutation…	-	Deficiency of butyryl-CoA dehydrogenase	https://www.ncbi.nlm.nih.gov/clinvar/variation/3826/
258	12	121175696	T	C	ACADS	NM_000017.2:c.529T>C	NP_000008.1:p.Trp177Arg	0.00673887	Not excluded	PS3; PM3_Strong; PP4	Pathogenic/Likely pathogenic	NM_000017.2:c.529T>C in the ACADS gene has an allele frequency of 0.007 in Africa subpopulation in the gnomAD database. Functional studies demonstrate that c.529T>C has affected aggregation and abolishes enzymatic activity of the encoded protein (PMID: 9499414; 18523805). It was detected in multiple individuals with autosomal recessive Deficiency of butyryl-CoA dehydrogenase, two homozygous c.529…	-	Deficiency of butyryl-CoA dehydrogenase	https://www.ncbi.nlm.nih.gov/clinvar/variation/3828/
259	13	52518281	G	T	ATP7B	NM_000053.3:c.3207C>A	NP_000044.2:p.His1069Gln	0.00531093	Not excluded	PS3; PM3_Strong; PP4; PP3	Pathogenic/Likely pathogenic	NM_000053.3:c.3207C>A in the ATP7B gene has an allele frequency of 0.005 in Ashkenazi Jewish subpopulation in the gnomAD database. Functional studies demonstrate that p.His1069Gln had a very low activity comprared to wildtype (PMID: 22240481), resulted in reduced ATP7B protein expression (PMID: 19937698), and caused subcellular mislocalization (PMID: 24909901). This variant is the most common cau…	-	Wilson disease	https://www.ncbi.nlm.nih.gov/clinvar/variation/3848/
260	13	73409497	G	A	PIBF1	NM_006346.2:c.1214G>A	NP_006337.2:p.Arg405Gln	0.102106	Not excluded	PM3; BS2	Variant of uncertain significance	NM_006346.2:c.1214G>A in the PIBF1 gene has an allele frequency of 0.102 in Latino subpopulation in the gnomAD database. Wheway et al reported a pedigree of family with compound heterozygous PIBF1 variants c.1214G>A p.Arg405Gln and a genomic deletion encompassing exons 6 to 9 (c.673-?_1322+?del) of PIBF1 in affected two individuals II.5 and II.7, with phase unknown (PMID: 26167768). It was report…	The evidence is not sufficient to support its pathogenicity. ClinVar citation (PMID: 30311383).	Joubert syndrome JOUBERT SYNDROME 33	https://www.ncbi.nlm.nih.gov/clinvar/variation/217689/
261	14	58899156	AG	A	KIAA0586	NM_001244189.1:c.428delG	NP_001231118.1:p.Arg143Lysfs*4	0.00833514	Not excluded	PVS1; PM3_Strong	Pathogenic/Likely pathogenic	NM_001244189.1:c.428delG in the KIAA0586 gene has an allele frequency of 0.008 in Ashkenazi Jewish subpopulation in the gnomAD database.This variant is located in the 3rd exon (a total of 34 exons in the NM_001244189.1 transcript), therefore, it predicted to result in nonsense-mediated mRNA decay. It was detected in multiple individuals with autosomal recessive Joubert syndrome, compound heterozy…	-	Joubert syndrome Joubert syndrome 23 Short-rib thoracic dysplasia 14 with polydactyly	https://www.ncbi.nlm.nih.gov/clinvar/variation/204593/
262	14	75018994	G	A	LTBP2	NM_000428.2:c.1295C>T	NP_000419.1:p.Pro432Leu	0.00800392	Not excluded	PP4	Variant of uncertain significance	NM_000428.2:c.1295C>T in the LTBP2 gene has an allele frequency of 0.008 in South Asian subpopulation in the gnomAD database. The c.1295C>T (p.Pro432Leu) variant has been observed in a patient affected with pseudoexfoliation glaucoma (PEXG) syndrome (PMID: 23401661). We interpret it as variant of uncertain significance (VUS). ACMG/AMP criteria applied: PP4.	No citation in ClinVar. It is hard to determine the reason.	Pseudoexfoliation glaucoma	https://www.ncbi.nlm.nih.gov/clinvar/variation/126949/
263	14	89077291	ATTCAAATTCGTTTTTCTCATGTCAG	A	ZC3H14	NG_050601.1(NM_024824.4):c.2204+17_2204+41del	-	0.027885	Not excluded	BS1; BS2; BP4; PM3_Supporting; PP1_Strong	Benign/Likely benign	NG_050601.1(NM_024824.4):c.2204+17_2204+41del in ZC3H14 gene has an allele frequency of 0.028 in Ashkenazi Jewish subpopulation in the gnomAD database, including 22 homozygous occurrences. Benign computational verdict because benign prediction from GERP. Pak et al. reported three intellectual disability patients in a consanguineous family with the homozygous of this deletion. Haplotype of the sin…	The evidence is not sufficient to support its pathogenicity. ClinVar citation (PMID: 30311383).	Mental retardation, autosomal recessive 56	https://www.ncbi.nlm.nih.gov/clinvar/variation/254279/
264	14	94770808	C	T	SERPINA6	NM_001756.3:c.1165G>A	NP_001747.2:p.Asp389Asn	0.00771903	Not excluded	PP1_Moderate; PM3; PP4; PP3	Pathogenic/Likely pathogenic	NM_001756.3:c.1165G>A in the SERPINA6 gene has an allele frequency of 0.007 in Ashkenazi Jewish subpopulation in the gnomAD database. It was detected in individual with autosomal recessive Corticosteroid-binding globulin deficiency, two homozygous c.1165G>A(PMID: 12780753; 20610591). Co-segregation evidence in a pedigree, two patients were affected and one sibling unaffected (PMID: 20610591). Pat…	-	Corticosteroid-binding globulin deficiency	https://www.ncbi.nlm.nih.gov/clinvar/variation/16975/
265	14	94844947	C	T	SERPINA1	NM_000295.4:c.1096G>A	NP_000286.3:p.Glu366Lys	0.0183495	Not excluded	PS3; PS4; PP4; PP3; BS1	Pathogenic/Likely pathogenic	NM_000295.4:c.1096G>A (p.Glu366Lys) was reported as p.Glu342Lys, or the Z allele or PI*Z. It has an allele frequency of 0.018 in European (no Finnish) subpopulation in the gnomAD database. Functional studies demonstrate that that this variant plays as an inhibitor of neutrophil elastase and it forms polymers in the lung (PMID: 9569237), and alters the global structural dynamics of α1-Antitrypsin …	-	Chronic obstructive pulmonary disease FRAXE PI Z PI Z(AUGSBURG) PI Z(TUN) Alpha-1-antitrypsin deficiency Inborn genetic diseases	https://www.ncbi.nlm.nih.gov/clinvar/variation/17967/
266	15	28230247	C	T	OCA2	NM_000275.2:c.1327G>A	NP_000266.2:p.Val443Ile	0.00509599	Not excluded	PM3_VeryStrong; PS3; PP4	Pathogenic/Likely pathogenic	NM_000275.2:c.1327G>A in the OCA2 gene has an allele frequency of 0.005 in European (no Finnish) subpopulation in the gnomAD database. Functional studies demonstrate that the V443I variant disrupts ion conductance, which is required for melanin production (PMID: 27231233). It was detected in multiple individuals with autosomal recessive Oculocutaneous albinism, two homozygous for this variant, co…	-	Tyrosinase-positive oculocutaneous albinism Skin/hair/eye pigmentation, variation in, 1 Oculocutaneous albinism Inborn genetic diseases	https://www.ncbi.nlm.nih.gov/clinvar/variation/955/
267	15	45393425	TGAAC	T	DUOX2	NM_014080.4:c.2895_2898delGTTC	NP_054799.4:p.Phe966Serfs*29	0.0116325	Not excluded	PVS1; PS3; PM3_Strong	Pathogenic/Likely pathogenic	NM_014080.4:c.2895_2898delGTTC in the DUOX2 gene has an allele frequency of 0.012 in European (Finnish) subpopulation in the gnomAD database.This variant is located in the 22nd exon (a total of 34 exons in the NM_014080.4 transcript), therefore, it is predicted to result in nonsense-mediated mRNA decay. Muzza et al reported four independent Italian families with dyshormonogenic Congenital Hypothy…	-	Congenital hypothyroidism Inborn genetic diseases Nongoitrous Euthyroid Hyperthyrotropinemia	https://www.ncbi.nlm.nih.gov/clinvar/variation/189229/
268	15	45399648	T	A	DUOX2	NM_014080.4:c.1588A>T	NP_054799.4:p.Lys530*	0.00902075	Not excluded	PVS1; PM3_Strong	Pathogenic/Likely pathogenic	NM_014080.4:c.1588A>T in the DUOX2 gene has an allele frequency of 0.009 in East Asian subpopulation in the gnomAD database. This variant is located in the 14th exon (34 exons in the NM_014080.4 transcript), therefore, it predicted to cause loss of normal protein function either through protein truncation or nonsense-mediated mRNA decay. The c.1588A>T variant has been reported multiple times in p…	-	-	https://www.ncbi.nlm.nih.gov/clinvar/variation/287079/
269	15	45408056	T	C	DUOXA2	NG_016992.1(NM_207581.3):c.205+2T>C	-	0.010139	Not excluded	PVS1	Variant of uncertain significance	NG_016992.1(NM_207581.3):c.205+2T>C in the DUOXA2 gene has an allele frequency of 0.01 in Ashkenazi Jewish subpopulation in the gnomAD database. This variant destroys the canonical splice donor site. It is predicted to cause abnormal gene splicing, either leading to an abnormal message that is subject to nonsense-mediated mRNA decay or to an abnormal protein product if the message is used for pro…	No citation in ClinVar. It is hard to determine the reason.	-	https://www.ncbi.nlm.nih.gov/clinvar/variation/265105/
270	15	58855748	C	T	LIPC	NM_000236.2:c.1214C>T	NP_000227.2:p.Thr405Met	0.0154508	Not excluded	PS3; PM3; PP4	Pathogenic/Likely pathogenic	NM_000236.2:c.1214C>T in the LIPC gene has an allele frequency of 0.015 in European(Finnish) subpopulation in the gnomAD database.Functional studies demonstrate that p.Thr405Met has reduced enzymatic activity (PMID: 1883393). It was detected in multiple individuals with autosomal recessive Hepatic lipase deficiency, compound heterozygous with c.1214C>T (p.Thr405Met) (PMID: 1883393).The patient's …	-	Hepatic lipase deficiency	https://www.ncbi.nlm.nih.gov/clinvar/variation/14451/
271	15	72638920	G	GGATA	HEXA	NM_000520.4:c.1274_1277dupTATC	NP_000511.2:p.Tyr427Ilefs*5	0.0129219	Not excluded	PVS1; PS4; PP4	Pathogenic/Likely pathogenic	NM_000520.4:c.1274_1277dupTATC in the HEXA gene has an allele frequency of 0.013 in Ashkenazi Jewish subpopulation in the gnomAD database. This variant is located at the 11th exon (14 exons in the NM_000520.4 transcript), therefore, it is predicted to lead nonsense-mediated mRNA decay. The c.1274_1277dupTATC (p.Tyr427Ilefs*5) variant has been reported multiple times and is determiend as the most …	-	Tay-Sachs disease Inborn genetic diseases	https://www.ncbi.nlm.nih.gov/clinvar/variation/3889/
272	15	87217666	C	T	AGBL1	NM_152336.2:c.3082C>T	NP_689549.2:p.Arg1028*	0.00922654	Not excluded	PP1; PP4; BS1	Variant of uncertain significance	NM_152336.2:c.3082C>T in the AGBL1 gene has an allele frequency of 0.009 in Ashkenazi Jewish subpopulation in the gnomAD database. This variant has been detected in a family with late-onset fuchs corneal dystrophy, and segregated with an FCD haplotype in the family (PMID: 24094747). However, loss-of-function variants of the AGBL1 gene are common in gnomAD, which is unusual for AD inheritance mann…	The evidence is not sufficient to support its pathogenicity. ClinVar citation (PMID: 24094747).	Corneal dystrophy, Fuchs endothelial, 8	https://www.ncbi.nlm.nih.gov/clinvar/variation/88757/
273	16	2168022	C	A	PKD1	NM_001009944.2:c.971G>T	NP_001009944.2:p.Arg324Leu	0.00557678	Not excluded	PP4; BP4	Variant of uncertain significance	NM_001009944.2:c.971G>T in the PKD1 gene has an allele frequency of 0.006 in European (Finnish) subpopulation in the gnomAD database. This variant has been detected in a individual with autosomal dominant polycystic kidney disease (PMID: 10364515). Benign computational verdict because benign predictions from DEOGEN2, EIGEN, FATHMM-MKL, PrimateAI and SIFT. As a dominant inheritance manner, a total…	The evidence is not sufficient to support its pathogenicity. ClinVar citation (PMID: 10364515).	Polycystic kidney disease, adult type	https://www.ncbi.nlm.nih.gov/clinvar/variation/8205/
274	16	3293310	A	G	MEFV	NM_000243.2:c.2177T>C	NP_000234.1:p.Val726Ala	0.0392554	Not excluded	PM3_Strong; PS3; PP4	Pathogenic/Likely pathogenic	NM_000243.2:c.2177T>C in the MEFV gene has an allele frequency of 0.039 in Ashkenazi Jewish subpopulation in the gnomAD database. Functional studies demonstrate that p.Val726Ala has decreased protein binding activity(PMID: 16785446). It was detected in multiple individuals with autosomal recessive Familial Mediterranean Fever, compound heterozygous with c.2080A>G (p.Met694Val)(PMID: 10879615),c.2…	-	Familial Mediterranean fever Familial mediterranean fever, autosomal dominant Inborn genetic diseases	https://www.ncbi.nlm.nih.gov/clinvar/variation/2540/
275	16	8905010	G	A	PMM2	NM_000303.2:c.422G>A	NP_000294.1:p.Arg141His	0.00835063	Not excluded	PM3_VeryStrong; PS3; PP4	Pathogenic/Likely pathogenic	NM_000303.2:c.422G>A in the PMM2 gene has an allele frequency of 0.008 in European(Finnish) subpopulation in the gnomAD database. Functional studies demonstrate that p.Arg141His has reduced protein stability and enzymatic activity in vitro (PMID: 26014514).It was detected in multiple individuals with autosomal recessive PMM2-CDG, compound heterozygous with c.710C>T (p.Thr237Met), c.484C>T (p.Arg1…	-	Carbohydrate-deficient glycoprotein syndrome type I Congenital disorder of glycosylation Inborn genetic diseases	https://www.ncbi.nlm.nih.gov/clinvar/variation/7706/
276	16	16243952	C	T	ABCC6	NM_001171.5:c.*38G>A	-	0.0564465	Not excluded	BA1; BS2	Benign/Likely benign	NM_001171.5:c.*38G>A in the ABCC6 gene has an allele frequency of 0.056 in Latino subpopulation in the gnomAD database. 66 homozygous occurrences are observed in the gnomAD database.This evidence suggests the variant to be classified as benign. ACMG/AMP criteria applied: BA1, BS2.	The variant is not found in the ClinVar citation (PMID: 16086317).	Pseudoxanthoma elasticum	https://www.ncbi.nlm.nih.gov/clinvar/variation/433370/
277	16	16244584	C	T	ABCC6	NM_001171.5:c.4254G>A	NP_001162.4:p.Arg1418=	0.0117902	Not excluded	BS1; BP7	Benign/Likely benign	NM_001171.5:c.4254G>A in the ABCC6 gene has an allele frequency of 0.012 in European (non-Finnish) subpopulation in the gnomAD database. It is a synonymous (silent) variant for which splicing prediction algorithms predict no impact to the splice consensus sequence nor the creation of a new splice site and the nucleotide is not highly conserved. Schulza et al reported six patients with abdominal a…	The evidence is not sufficient to support its pathogenicity. ClinVar citation (PMID: 16127278).	Pseudoxanthoma elasticum	https://www.ncbi.nlm.nih.gov/clinvar/variation/433357/
278	16	16248912	C	T	ABCC6	NG_007558.2(NM_001171.5):c.3883-24G>A	-	0.0136001	Not excluded	BS1; BP4	Benign/Likely benign	NG_007558.2(NM_001171.5):c.3883-24G>A in the ABCC6 gene has an allele frequency of 0.014 in South Asian subpopulation in the gnomAD database. Benign computational verdict because benign prediction from DANN. The variant was identified in a pseudoxanthoma elasticum patient (PMID: 16127278). Taken together, we interprete this variant as Benign/Likely benign variant. ACMG/AMP criteria applied: BS1, …	The evidence is not sufficient to support its pathogenicity. ClinVar citation (PMID: 16127278).	Pseudoxanthoma elasticum	https://www.ncbi.nlm.nih.gov/clinvar/variation/433418/
279	16	16272711	C	T	ABCC6	NM_001171.5:c.2359G>A	NP_001162.4:p.Val787Ile	0.00667182	Not excluded	BS3; PP3	Variant of uncertain significance	NM_001171.5:c.2359G>A in the ABCC6 gene has an allele frequency of 0.007 in Ashkenazi Jewish subpopulation in the gnomAD database. Pathogenic computational verdict because pathogenic predictions from DANN, EIGEN, FATHMM-MKL, M-CAP, MutationTaster, REVEL and SIFT. Functional studies have shown that V787I trafficked at levels similar to wildtype (PMID: 30154241; 17617515). We interpret it as varian…	No citation in ClinVar. It is hard to determine the reason.	-	https://www.ncbi.nlm.nih.gov/clinvar/variation/419855/
280	16	16308158	G	A	ABCC6	NG_007558.2(NM_001171.5):c.600+23C>T	-	0.0350333	Not excluded	BS1; BP4; PP4	Benign/Likely benign	NG_007558.2(NM_001171.5):c.600+23C>T in the ABCC6 gene has an allele frequency of 0.035 in Ashkenazi Jewish subpopulation in the gnomAD database. It was identified in a pseudoxanthoma elasticum Family (PMID: 16086317). Benign computational verdict because benign prediction from DANN. Taken together, we interprete this variant as Benign/Likely benign variant. ACMG/AMP criteria applied: BS1, BP4, P…	The evidence is not sufficient to support its pathogenicity. ClinVar citation (PMID: 16127278).	Pseudoxanthoma elasticum	https://www.ncbi.nlm.nih.gov/clinvar/variation/433375/
281	16	16313545	C	T	ABCC6	NG_007558.2(NM_001171.5):c.346-6G>A	-	0.0496336	Not excluded	BS1; BP4; PM3; PP4	Benign/Likely benign	NG_007558.2(NM_001171.5):c.346-6G>A in the ABCC6 gene has an allele frequency of 0.05 in European (non-Finnish) subpopulation in the gnomAD database. One family with generalized arterial calcification of infancy had compound heterozygous mutations c.346-6G>A and p.R1141× in intron 3 and exon 24 of ABCC6 (PMID24008425). Benign computational verdict because benign prediction from DANN. Taken togeth…	No citation in ClinVar. It is hard to determine the reason.	Pseudoxanthoma elasticum	https://www.ncbi.nlm.nih.gov/clinvar/variation/433286/
282	16	17232391	G	A	XYLT1	NG_015843.1(NM_022166.3):c.1588-3C>T	-	0.00550299	Not excluded	PP3; BP4	Variant of uncertain significance	NG_015843.1(NM_022166.3):c.1588-3C>T in XYLT1 gene has an allele frequency of 0.006 in Ashkenazi Jewish subpopulation in the gnomAD database. 3 homozygous occurrences are observed in the gnomAD database. This variant has been detected in an individual with Desbuquois dysplasia 2 (PMID: 24581741). Benign computational verdict because benign prediction from DANN. The available evidence is currently…	The evidence is not sufficient to support its pathogenicity. ClinVar citation (PMID: 16127278).	Desbuquois dysplasia 2	https://www.ncbi.nlm.nih.gov/clinvar/variation/127238/
283	16	31501798	A	G	SLC5A2	NM_003041.3:c.1961A>G	NP_003032.1:p.Asn654Ser	0.0303675	Not excluded	BS1; PM3	Variant of uncertain significance	NM_003041.3:c.1961A>G in the SLC5A2 gene has an allele frequency of 0.03 in Ashkenazi Jewish subpopulation in the gnomAD database. Although 10 homozygous occurrences are observed in the gnomAD database, renal glucosuria is not lethal in young age. Therefore we did not count this as a strong benign evidence. One individual with renal glucosuria, was a compound heterozygote for this variant and p.Q…	The evidence is not sufficient to support its pathogenicity. ClinVar citation (PMID: 14614622).	Familial renal glucosuria	https://www.ncbi.nlm.nih.gov/clinvar/variation/12905/
284	16	84050850	T	G	SLC38A8	NM_001080442.1:c.848A>C	NP_001073911.1:p.Asp283Ala	0.00617761	Not excluded	PP3	Variant of uncertain significance	NM_001080442.1:c.848A>C in the SLC38A8 gene has an allele frequency of 0.006 in Ashkenazi Jewish subpopulation in the gnomAD database. Pathogenic computational verdict because pathogenic predictions from DANN, EIGEN, FATHMM-MKL, M-CAP, MutationAssessor, MutationTaster, PrimateAI, REVEL and SIFT. We interpret it as variant of uncertain significance (VUS). ACMG/AMP criteria applied: PP3.	No citation in ClinVar. It is hard to determine the reason.	-	https://www.ncbi.nlm.nih.gov/clinvar/variation/372508/
285	16	88500057	C	A	ZNF469	NM_001127464.1:c.6095C>A	NP_001120936.1:p.Ser2032Tyr	0.0088894	Not excluded	BP4; PP4	Variant of uncertain significance	NM_001127464.1:c.6095C>A in the ZNF469 gene has an allele frequency of 0.008 in Ashkenazi Jewish subpopulation in the gnomAD database. It has been detected in an individual with keratoconus (PMID: 24895405). Benign computational verdict because benign predictions from DANN, DEOGEN2, EIGEN, FATHMM-MKL, MVP, MutationTaster, PrimateAI and SIFT. We interpret it as variant of uncertain significance (V…	No citation in ClinVar. It is hard to determine the reason.	Keratoconus 1	https://www.ncbi.nlm.nih.gov/clinvar/variation/126928/
286	17	3402294	A	C	ASPA	NM_000049.2:c.854A>C	NP_000040.1:p.Glu285Ala	0.00925747	Not excluded	PS3; PM3; PP3; PP4	Pathogenic/Likely pathogenic	NM_000049.2:c.854A>C in the ASPA gene has an allele frequency of 0.009 in Ashkenazi Jewish subpopulation in the gnomAD database. Functional studies demonstrate that c.854A>C has disturbed the active site architecture, leading to altered substrate binding and lower catalytic activity (PMID: 25003821). Elpeleg et al reported that 18 patients with canavan disease, who are homozygous for this variant…	-	Spongy degeneration of central nervous system Canavan Disease, Familial Form	https://www.ncbi.nlm.nih.gov/clinvar/variation/2605/
287	17	6328870	GGGTGGCTCTGCA	G	AIPL1	NM_014336.3:c.1053_1064delTGCAGAGCCACC	NP_055151.3:p.Ala352_Pro355del	0.0104449	Not excluded	BP3; PP4	Variant of uncertain significance	NM_014336.3:c.1053_1064delTGCAGAGCCACC in the AIPL1 gene has an allele frequency of 0.01 in Ashkenazi Jewish subpopulation in the gnomAD database. It has been detected in two individuals with cone-rod dystrophy (PMID: 10873396). This in-frame deletion happens in a repetitive region without known function. We interpret it as variant of uncertain significance (VUS). ACMG/AMP criteria applied: BP3, …	The evidence is not sufficient to support its pathogenicity. ClinVar citation (PMID: 10873396).	CONE-ROD DYSTROPHY, AIPL1-RELATED Juvenile retinitis pigmentosa, AIPL1-related	https://www.ncbi.nlm.nih.gov/clinvar/variation/5568/
288	17	8790433	G	A	PIK3R5	NM_001142633.2:c.1885C>T	NP_001136105.1:p.Pro629Ser	0.0294944	Not excluded	BS1; PP1; PP4	Variant of uncertain significance	NM_001142633.2:c.1885C>T in the PIK3R5 gene has an allele frequency of 0.029 in African subpopulation in the gnomAD database. This variant has been detected in a consanguineous family with autosomal recessive ataxias, segregating with phenotypes (PMID: 22065524). We interpret it as variant of uncertain significance (VUS). ACMG/AMP criteria applied: BS1, PP1, PP4.	The evidence is not sufficient to support its pathogenicity. ClinVar citation (PMID: 22065524).	Ataxia-oculomotor apraxia 3	https://www.ncbi.nlm.nih.gov/clinvar/variation/48651/
289	17	10559406	C	T	MYH3	NG_011537.1(NM_002470.3):c.-9+1G>A	-	0.0106444	Not excluded	PVS1; PM3_Strong	Pathogenic/Likely pathogenic	NG_011537.1(NM_002470.3):c.-9+1G>A in the MYH3 gene has an allele frequency of 0.011 in European(Finnish) subpopulation in the gnomAD database. This variant is predicted to cause loss of normal protein function either through protein truncation or nonsense-mediated mRNA decay. It was detected in multiple individuals with autosomal recessive Spondylocarpotarsal Synostosis Syndrome, compound hetero…	-	Distal arthrogryposis type 8 Spondylocarpotarsal synostosis syndrome	https://www.ncbi.nlm.nih.gov/clinvar/variation/587706/
290	17	37828497	G	A	PGAP3	NM_033419.3:c.*559C>T	-	0.00584416	Not excluded	BP4; PM3	Variant of uncertain significance	NM_033419.3:c.*559C>T in the PGAP3 gene has an allele frequency of 0.006 in European (non-Finnish) subpopulation in the gnomAD database. Two sibblings affected with hyperphosphatasia with mental retardation syndrome, were compound heterozygotes for this variant and a missense c.861G>T mutation (PMID: 27120253). Benign computational verdict because benign predictions from DANN, FATHMM-MKL and Muta…	No citation in ClinVar. It is hard to determine the reason.	Hyperphosphatasia with mental retardation syndrome 4	https://www.ncbi.nlm.nih.gov/clinvar/variation/224642/
291	17	39975704	G	T	FKBP10	NG_015860.1(NM_021939.3):c.917+53G>T	-	0.0157997	Not excluded	BS1; BS2	Benign/Likely benign	NG_015860.1(NM_021939.3):c.917+53G>T in the FKBP10 gene has an allele frequency of 0.016 in European (non-Finnish) subpopulation in the gnomAD database, including four homozygous occurrences. Taken together, we interprete this variant as Benign/Likely benign variant. ACMG/AMP criteria applied: BS1, BS2.	No citation in ClinVar. It is hard to determine the reason.	-	https://www.ncbi.nlm.nih.gov/clinvar/variation/191077/
292	17	39998527	A	C	KLHL10	NM_152467.3:c.647A>C	NP_689680.2:p.Gln216Pro	0.0129643	Not excluded	BS1; PP4	Variant of uncertain significance	NM_152467.3:c.647A>C in the KLHL10 gene has an allele frequency of 0.013 in African subpopulation in the gnomAD database. This variant has been detected in four individual with oligozoospermia (PMID: 17047026). We interpret it as variant of uncertain significance (VUS). ACMG/AMP criteria applied: BS1, PP4.	The evidence is not sufficient to support its pathogenicity. ClinVar citation (PMID: 17047026).	Spermatogenic failure 11	https://www.ncbi.nlm.nih.gov/clinvar/variation/40008/
293	17	41055964	C	T	G6PC	NM_000151.3:c.247C>T	NP_000142.2:p.Arg83Cys	0.00655738	Not excluded	PS3; PM3_Strong; PP4	Pathogenic/Likely pathogenic	NM_000151.3:c.247C>T is also known as c.326C>T in the literature. NM_000151.3:c.247C>T in the G6PC gene has an allele frequency of 0.007 in Ashkenazi Jewish subpopulation in the gnomAD database. This variant has been reported to segregate with glycogen storage disease type 1a in a single family (PMID: 8211187) and has been reported as homozygous or in combination with another G6PC variant in indi…	-	Glycogen storage disease, type I Glycogen storage disease type 1A Short stature Hypoglycemia	https://www.ncbi.nlm.nih.gov/clinvar/variation/11998/
294	17	42328579	G	A	SLC4A1	NM_000342.3:c.2603C>T	NP_000333.1:p.Pro868Leu	0.0181202	Not excluded	BS1; PP3	Variant of uncertain significance	NM_000342.3:c.2603C>T in the SLC4A1 gene has an allele frequency of 0.018 in Ashkenazi Jewish subpopulation in the gnomAD database. Pathogenic computational verdict because pathogenic predictions from DANN, DEOGEN2, EIGEN, FATHMM-MKL, M-CAP, MVP, MutationAssessor, MutationTaster, PrimateAI, REVEL and SIFT. Bruce et al. reported this variant associated with acanthocytosis and increased anion trans…	The evidence is not sufficient to support its pathogenicity. ClinVar citation (PMID: 8343110).	Acanthocytosis due to band 3 ht	https://www.ncbi.nlm.nih.gov/clinvar/variation/17783/
295	17	56348226	T	G	MPO	NG_009629.1(NM_000250.1):c.2031-2A>C	-	0.0125483	Not excluded	PVS1; PM3; PP4; BS1	Pathogenic/Likely pathogenic	NG_009629.1(NM_000250.1):c.2031-2A>C in the MPO gene has an allele frequency of 0.013 in Ashkenazi Jewish subpopulation in the gnomAD database. This variant is predicted to cause loss of normal protein function either through protein truncation or nonsense-mediated mRNA decay. It was detected in individual with autosomal recessive Myeloperoxidase deficiency, compound heterozygous with c.1566_1579…	-	Myeloperoxidase deficiency	https://www.ncbi.nlm.nih.gov/clinvar/variation/3632/
296	17	56355397	G	A	MPO	NM_000250.1:c.995C>T	NP_000241.1:p.Ala332Val	0.0427642	Not excluded	PM3; PP4; BS1	Variant of uncertain significance	NM_000250.1:c.995C>T in the MPO gene has an allele frequency of 0.043 in European (Finnish) subpopulation in the gnomAD database. Mutations in the MPO gene lead to Hereditary myeloperoxidase (MPO) deficiency in an autosomal recessive manner. Although a number of 45 homozygous occurrences is observed in the gnomAD database, the majority patients with myeloperoxidase deficiency are asymptomatic cli…	The evidence is not sufficient to support its pathogenicity. ClinVar citation (PMID: 15108282).	Myeloperoxidase deficiency	https://www.ncbi.nlm.nih.gov/clinvar/variation/3630/
297	17	56356502	A	G	MPO	NM_000250.1:c.752T>C	NP_000241.1:p.Met251Thr	0.032451	Not excluded	PM3_Strong; PP4; BS1	Variant of uncertain significance	NM_000250.1:c.752T>C in the MPO gene has an allele frequency of 0.032 in European (Finnish) subpopulation in the gnomAD database. Although a number of 26 homozygous occurrences is observed in the gnomAD database, the majority patients with myeloperoxidase deficiency are asymptomatic clinically except if they are also diabetic. Therefore we determined not to adapt this as a strong benign evidence.…	The evidence is not sufficient to support its pathogenicity. ClinVar citation (PMID: 9354683; PMID: 15108282).	Myeloperoxidase deficiency	https://www.ncbi.nlm.nih.gov/clinvar/variation/3628/
298	17	78078341	T	G	GAA	NG_009822.1(NM_000152.3):c.-32-13T>G	-	0.00554051	Not excluded	PS3; PS4; PM3_Strong; PP4	Pathogenic/Likely pathogenic	NG_009822.1(NM_000152.3):c.-32-13T>G in the GAA gene has an allele frequency of 0.006 in Ashkenazi Jewish subpopulation in the gnomAD database. Functional studies demonstrate that this variant interferes with mRNA splicing of exon 1 of the GAA gene. Wen ey al reported 22 families with Pompe disease. All carried the most common mutation c.-32-13 T > G in combination with another pathogenic mutatio…	-	Glycogen storage disease, type II Muscular Diseases Glycogen storage disease II, adult form Glycogen storage disease Inborn genetic diseases	https://www.ncbi.nlm.nih.gov/clinvar/variation/4027/
299	18	19751656	G	A	GATA6	NM_005257.4:c.551G>A	NP_005248.2:p.Ser184Asn	0.0093985	Not excluded	PS3; PM2; PM6	Pathogenic/Likely pathogenic	NM_005257.4:c.551G>A in the GATA6 gene has an allele frequency of 0.009 in East Asia subpopulation in the gnomAD database. Functional studies demonstrate that this variant clearly decreased transcriptional activity of GATA6 Ser184Asn in vitro (PMID: 20631719). In addition, Wang et al. identified c.551G>A in a patient with Tetralogy of Fallot. His parents had normal cardiac morphology and there we…	-	Tetralogy of Fallot Atrial septal defect 9	https://www.ncbi.nlm.nih.gov/clinvar/variation/30210/
300	18	29178618	G	A	TTR	NM_000371.3:c.424G>A	NP_000362.1:p.Val142Ile	0.0162208	Not excluded	PS3; PS4; PP4; PP3	Pathogenic/Likely pathogenic	NM_000371.3:c.424G>A (p.Val142Ile) was reported as Val122Ile in the TTR gene, and it has an allele frequency of 0.016 in African subpopulation in the gnomAD database. Functional studies demonstrate that Val122Ile affect TTR protein function (PMID: 18276611). V122I variant is the most common amyloidogenic mutation worldwide, associated with familial amyloidotic cardiomyopathy in individuals of Afr…	-	Carpal tunnel syndrome Dystransthyretinemic euthyroidal hyperthyroxinemia Amyloidogenic transthyretin amyloidosis Amyloid Cardiomyopathy, Transthyretin-related Cardiomyopathy Anemia Pancytopenia Pneumonia Bone marrow hypocellularity Cardiovascular phenotype	https://www.ncbi.nlm.nih.gov/clinvar/variation/13426/
301	18	44682490	A	G	IER3IP1	NM_016097.4:c.*58T>C	-	0.00784539	Not excluded	BS2; BP4	Benign/Likely benign	NM_016097.4:c.*58T>C in the IER3IP1 gene has an allele frequency of 0.008 in the gnomAD database, including 12 homozygous occurrences. The allele frequency is 0.1321 in the Asian subpopulation (total allele is less than 2000). Benign computational verdict because benign prediction from DANN. Taken together, we interprete this variant as Benign/Likely benign variant. ACMG/AMP criteria applied: BS2…	The evidence is not sufficient to support its pathogenicity. ClinVar citation (PMID: 29358611).	Rolandic epilepsy	https://www.ncbi.nlm.nih.gov/clinvar/variation/433137/
302	18	61471522	C	T	SERPINB7	NM_003784.3:c.796C>T	NP_003775.1:p.Arg266*	0.00687863	Not excluded	PVS1; PM3_Strong; PP4	Pathogenic/Likely pathogenic	NM_003784.3:c.796C>T in the SERPINB7 gene has an allele frequency of 0.007 Asia in East Asian subpopulation in the gnomAD database. This variant is predicted to cause loss of normal protein function either through protein truncation or nonsense-mediated mRNA decay. It was detected in individual with autosomal recessive Palmoplantar keratoderma, nagashima type, compound heterozygous with c.218_219…	-	Palmoplantar keratoderma, nagashima type	https://www.ncbi.nlm.nih.gov/clinvar/variation/102446/
303	18	61654237	C	T	SERPINB8	NM_002640.3:c.850C>T	NP_002631.3:p.Arg284*	0.0124397	Not excluded	PM3_Supporting; PP4; PP1_Strong	Pathogenic/Likely pathogenic	NM_002640.3:c.850C>T in the SERPINB8 gene has an allele frequency of 0.012 in Ashkenazi Jewish subpopulation in the gnomAD database. This variant is located in the last exon and may not lead to nonsense-mediated mRNA decay. It was detected in individual with autosomal recessive Peeling skin syndrome 5 in a pedigree, three homozygous c.850C>T, five carriers. And their parents are carriers (PMID: 2…	-	Peeling skin syndrome 5	https://www.ncbi.nlm.nih.gov/clinvar/variation/254200/
304	19	13007458	C	T	GCDH	NG_009292.1(NM_000159.3):c.852+223C>T	-	0.360736	Not excluded	BA1; BS2; BP4	Benign/Likely benign	NG_009292.1(NM_000159.3):c.852+223C>T in the gene GCDH has an allele frequency of 0.361 in Latino subpopulation in the gnomAD database. A total of 1525 homozygous occurrences are observed in the gnomAD database. Benign computational verdict because 1 benign prediction from DANN. This evidence suggests the variant to be classified as benign. ACMG/AMP criteria applied: BA1, BS2, BP4.	No citation in ClinVar. It is hard to determine the reason.	Glutaric aciduria, type 1	https://www.ncbi.nlm.nih.gov/clinvar/variation/221908/
305	19	18979434	A	G	GDF1	NM_001492.4:c.1091T>C	NP_001483.3:p.Met364Thr	0.00883002	Not excluded	PS4; PM3; PP3	Pathogenic/Likely pathogenic	NM_001492.4:c.1091T>C in the GDF1 gene has an allele frequency of 0.009 in Ashkenazi Jewish subpopulation in the gnomAD database. This variant has been reported to be a common cause of congenital heart disease in the Ashkenazi Jewish population and has been found in homozygosity in 10 affected individuals (PMID: 28991257). Additional evidence supports homozygosity for p.Met364Thr in CHD risk amon…	-	Transposition of the great arteries, dextro-looped 3 Heterotaxia	https://www.ncbi.nlm.nih.gov/clinvar/variation/522571/
306	19	33353427	C	T	SLC7A9	NM_014270.4:c.544G>A	NP_055085.1:p.Ala182Thr	0.00607639	Not excluded	PS3; PM3_Strong; PP3	Pathogenic/Likely pathogenic	NM_014270.4:c.544G>A in the SLC7A9 gene has an allele frequency of 0.006 in Ashkenazi Jewish subpopulation in the gnomAD database. The p.Ala182Thr (NM_014270.4:c.544G>A) variant in SLC7A9 has been reported in at least 15 heterozygous, 2 homozygous, and 3 compound heterozygous individual with cystinuria type B or non-type 1 cystinuria (PMID: 10471498; 11157794; 15635077). In vitro functional studi…	-	Cystinuria	https://www.ncbi.nlm.nih.gov/clinvar/variation/5782/
307	19	36342510	CAG	C	NPHS1	NM_004646.3:c.121_122delCT	NP_004637.1:p.Leu41Aspfs*50	0.0110086	Not excluded	PVS1; PS4; PM3; PP4	Pathogenic/Likely pathogenic	NM_004646.3:c.121_122delCT in the NPHS1 gene is also known as Fin-major in publications. It has an allele frequency of 0.011 in European (Finnish) subpopulation in the gnomAD database. The NPHS1 c.121_122delCT (p.Leu41Aspfs) variant locates at the 2nd exon out of 29 exons of the biological transcript of NPHS1. It results in a premature termination codon, predicting to cause a truncated or absent …	-	Finnish congenital nephrotic syndrome	https://www.ncbi.nlm.nih.gov/clinvar/variation/56431/
308	19	36343206	GTCTCTCTC	G	NPHS1	LRG_693t1:c.-475_-468del	-	0.00915092	Not excluded	PP4	Variant of uncertain significance	LRG_693t1:c.-475_-468del has an allele frequency of 0.009 in European (non-Finnish) subpopulation in the gnomAD database. It has been detected in one individual with congenital nephrotic syndrome, known as 489(del(GA)4) (PMID: 9915943). We interpret it as variant of uncertain significance (VUS). ACMG/AMP criteria applied: PP4.	The evidence is not sufficient to support its pathogenicity. ClinVar citation (PMID: 9915943).	Finnish congenital nephrotic syndrome	https://www.ncbi.nlm.nih.gov/clinvar/variation/56416/
309	19	45412040	C	T	APOE	NM_000041.2:c.487C>T	NP_000032.1:p.Arg163Cys	0.0206682	Not excluded	PS3; PP4; PP3	Pathogenic/Likely pathogenic	NM_000041.2:c.487C>T in the APOE gene has an allele frequency of 0.021 in African subpopulation in the gnomAD database. The p.Arg163Cys (NM_000041.2:c.487C>T) variant has been reported to be associated with type III hyperlipoproteinemia (PMID: 25502880; 26802169). In vitro functional studies suggest that the p.Arg163Cys variant may affect protein function (PMID: 26802169). Pathogenic computationa…	-	Familial type 3 hyperlipoproteinemia	https://www.ncbi.nlm.nih.gov/clinvar/variation/17851/
310	19	45452080	G	A	APOC2	NM_000483.4:c.178G>A	NP_000474.2:p.Glu60Lys	0.00722311	Not excluded	BS3; PP4	Variant of uncertain significance	NM_000483.4:c.178G>A in the APOC2 gene has an allele frequency of 0.007 in African subpopulation in the gnomAD database. The p.Glu60Lys (NM_000483.4:c.178G>A) was reported as Glu38Lys andd apoc-IIsf in a paper published in 1993 (PMID: 8490626), which is verified by NCBI staff. This variant has been reported in patients with hyperlipidemic. However, functional studies showed no change in enzyme ac…	The evidence is not sufficient to support its pathogenicity. ClinVar citation (PMID: 8490626).	APOLIPOPROTEIN C-II (SAN FRANCISCO)	https://www.ncbi.nlm.nih.gov/clinvar/variation/2582/
311	19	45452429	A	C	APOC2	NM_000483.4:c.229A>C	NP_000474.2:p.Lys77Gln	0.0255915	Not excluded	BS1; BS2; PP3	Benign/Likely benign	NM_000483.4:c.229A>C in the APOC2 gene has an allele frequency of 0.026 in African subpopulation in the gnomAD database, including 8 homozygous occurrences. Pathogenic computational verdict because pathogenic predictions from DANN, MutationAssessor, MutationTaster and SIFTT. aken together, we interprete this variant as Benign/Likely benign variant. ACMG/AMP criteria applied: BS1, BS2.	The evidence is not sufficient to support its pathogenicity. ClinVar citation (PMID: 3944271).	APOLIPOPROTEIN C-II (AFRICAN)	https://www.ncbi.nlm.nih.gov/clinvar/variation/2573/
312	19	45860626	G	C	ERCC2	NM_000400.3:c.1381C>G	NP_000391.1:p.Leu461Val	0.00712186	Not excluded	PP3	Variant of uncertain significance	NM_000400.3:c.1381C>G in the ERCC2 gene has an allele frequency of 0.007 in South Asian subpopulation in the gnomAD database. The functional study (GM436 cells) demenstrated Leu461Val exits in apparent absence of expression of the other XPD allele. Hence, the Leu461Val allele can be assumed not to interfere with the essential function of the XPD (ERCC2) gene product (PMID: 7849702). Takayama et a…	The evidence is not sufficient to support its pathogenicity. ClinVar citation (PMID: 9195225; PMID: 8571952).	Xeroderma pigmentosum, group D Trichothiodystrophy 1, photosensitive	https://www.ncbi.nlm.nih.gov/clinvar/variation/16779/
313	19	45912070	A	G	CD3EAP	NM_001297590.1:c.850A>G	NP_001284519.1:p.Thr284Ala	0.0673625	Not excluded	BA1; BS2	Benign/Likely benign	NM_001297590.1:c.850A>G in ghe gene CD3EAP has an allele frequency of 0.067 in African subpopulation in the gnomAD database. A total of 52 homozygous occurrences are observed in the gnomAD database. This evidence suggests the variant to be classified as benign. ACMG/AMP criteria applied: BA1, BS2.	No citation in ClinVar. It is hard to determine the reason.	-	https://www.ncbi.nlm.nih.gov/clinvar/variation/235480/
314	19	49564639	G	A	NTF4	NM_006179.4:c.616C>T	NP_006170.1:p.Arg206Trp	0.0115936	Not excluded	BS1; PP3; PS3	Variant of uncertain significance	NM_006179.4:c.616C>T in NTF4 gene has an allele frequency of 0.012 in European (Finnish) subpopulation in the gnomAD database. Expression of recombinant NT-4 carrying the R206W mutation was demonstrated to lead to decreased activation of TrkB (PMID19765683). However, a higher frequency of this variant in controls than cases was observed (PMID: 20215012). Pathogenic computational verdict because p…	The evidence is not sufficient to support its pathogenicity. ClinVar citation (PMID: 20215012).	Glaucoma 1, open angle, O	https://www.ncbi.nlm.nih.gov/clinvar/variation/14018/
315	20	21117104	C	T	KIZ	NM_018474.5:c.226C>T	NP_060944.3:p.Arg76*	0.00631601	Not excluded	PVS1; PM3; PP4	Pathogenic/Likely pathogenic	NM_018474.5:c.226C>T in the KIZ gene has an allele frequency of 0.006 in Ashkenazi Jewish subpopulation in the gnomAD database. The p.Arg76* (NM_018474.5:c.226C>T) variant in the KIZ gene has been reported in retinitis pigmentosa patients with a homozygous mutation (PMID: 24680887; 2905781). This variant is presented in the biological transcript and located at the 3/13 exon, therefore, it is pred…	-	Retinitis pigmentosa 69	https://www.ncbi.nlm.nih.gov/clinvar/variation/128241/
316	20	23618427	C	T	CST3	NM_000099.2:c.73G>A	NP_000090.1:p.Ala25Thr	0.29741	Not excluded	BA1; BS2	Benign/Likely benign	NM_000099.2:c.73G>A in the gene CST3 has an allele frequency of 0.297 in South Asian subpopulation in the gnomAD database. A total of 3515 homozygous occurrences are observed in the gnomAD database. This evidence suggests the variant to be classified as benign. ACMG/AMP criteria applied: BA1; BS2.	Incorrectly submission. ClinVar citation (PMID: 25893795) reported this variant as a risk factor.	Age-related macular degeneration 11	https://www.ncbi.nlm.nih.gov/clinvar/variation/5635/
317	20	44637567	T	A	MMP9	NM_004994.2:c.2T>A	NP_004985.2:p.?	0.00578129	Not excluded	PVS1_Moderate; PM2; PP4	Variant of uncertain significance	NM_004994.2:c.2T>A in the MMP9 gene has an allele frequency of 0.006 in South Asian subpopulation in the gnomAD database. This variant occurs in the initiation codon and is predicted to affect protein translation. The closest potential in-frame start codon was observed at amino acid 60. From the original star codon to amino acid 60, there is one P/LP variant reported in ClinVar. In addition, this…	The evidence is not sufficient to support its pathogenicity. ClinVar citation (PMID: 19615667).	Metaphyseal anadysplasia 2	https://www.ncbi.nlm.nih.gov/clinvar/variation/17107/
318	22	50962824	C	CTGAGTCACTGCTGCATGCT	SCO2	NM_005138.2:c.16_17insAGCATGCAGCAGTGACTCA	NP_005129.2:p.Arg6Glnfs*82	0.0082488	Not excluded	PVS1; PM3	Pathogenic/Likely pathogenic	NM_005138.2:c.16_17insAGCATGCAGCAGTGACTCA in the SCO2 gene has an allele frequency of 0.008 in European (Finnish) subpopulation in the gnomAD database. The p.Arg6Glnfs*82 (NM_005138.2:c.16_17insAGCATGCAGCAGTGACTCA) variant has been detected in an patient with Early-Onset Cardioencephalomyopathy, in tans with c.418G>A. This variant is predicted to cause loss of normal protein function either throu…	-	Primary dilated cardiomyopathy	https://www.ncbi.nlm.nih.gov/clinvar/variation/222816/
319	X	585258	C	A	SHOX	NM_000451.3:c.-512C>A	-	0.0416894	Not excluded	BS1; BS2	Benign/Likely benign	NM_000451.3:c.-512C>A in SHOX gene has an allele frequency of 0.042 in African subpopulation in the gnomAD database, including 15 homozygous occurrences. Taken together, we interprete this variant as Benign/Likely benign variant. ACMG/AMP criteria applied: BS1, BS2.	No citation in ClinVar. It is hard to determine the reason.	Short stature, idiopathic, X-linked	https://www.ncbi.nlm.nih.gov/clinvar/variation/191362/
320	X	585263	G	C	SHOX	NM_000451.3:c.-507G>C	-	0.326683	Not excluded	BA1	Benign/Likely benign	NM_000451.3:c.-507G>C in the gene SHOX has an allele frequency of 0.327 in East Asian subpopulation in the gnomAD database, including 1343 homozygous occurrences. This evidence suggests the variant to be classified as benign. ACMG/AMP criteria applied: BA1.	No citation in ClinVar. It is hard to determine the reason.	Short stature, idiopathic, X-linked	https://www.ncbi.nlm.nih.gov/clinvar/variation/191361/
321	X	56591879	C	T	UBQLN2	NM_013444.3:c.1573C>T	NP_038472.2:p.Pro525Ser	0.00694444	Not excluded	PS3; PP4; PM2	Pathogenic/Likely pathogenic	NM_013444.3:c.1573C>T in the UBQLN2 gene has an allele frequency of 0.007 in Ashkenazi Jewish subpopulation in the gnomAD database. The p.Pro525Ser (NM_013444.3:c.1573C>T) variant has been detected in families affected with amyotrophic lateral sclerosis (PMID: 21857683). Functional studies suggest that p.Pro525Ser exhibited intermediate solubility phenotypes compared to wild type (PMID: 29161404)…	-	Amyotrophic lateral sclerosis Amyotrophic lateral sclerosis 15, with or without frontotemporal dementia	https://www.ncbi.nlm.nih.gov/clinvar/variation/29954/
322	X	69255284	G	A	EDA	NM_001399.4:c.1001G>A	NP_001390.1:p.Arg334His	0.0113775	Not excluded	BS1; BS2	Benign/Likely benign	NM_001399.4:c.1001G>A in EDA gene has an allele frequency of 0.011 in East Asian subpopulation in the gnomAD database, including 2 homozygous occurrences, and 54 hemizygotes. This variant was reported in a male patient with Non-syndromic Oligodontia, inherited from his mother, which indicated a X-linked recessive inheritance (PMID: 19278982). Taken together, we interprete this variant as Benign/L…	The evidence is not sufficient to support its pathogenicity. ClinVar citation (PMID: 19278982).	Tooth agenesis, selective, X-linked, 1	https://www.ncbi.nlm.nih.gov/clinvar/variation/253055/
323	X	153760472	C	T	G6PD	NM_001042351.1:c.1388G>A	NP_001035810.1:p.Arg463His	0.0073141	Not excluded	PS3; PS4; PP4; PP3	Pathogenic/Likely pathogenic	NM_001042351.1:c.1388G>A in the G6PD gene has an allele frequency of 0.007 in East Asian subpopulation in the gnomAD database. This variant has been described as a common cause of glucose-6-phosphate dehydrogenase deficiency in Southeast Asia, although it has also been reported in affected individuals from other populations (PMID: 9589612, 30315739, 17726510, 21446359, 15906717, 15223006, 2023610…	-	Favism, susceptibility to Susceptibility to malaria G6PD KAIPING G6PD ANANT G6PD DHON G6PD PETRICH-LIKE G6PD SAPPORO-LIKE Anemia, nonspherocytic hemolytic, due to G6PD deficiency	https://www.ncbi.nlm.nih.gov/clinvar/variation/100059/
324	X	153760484	C	A	G6PD	NM_001042351.1:c.1376G>T	NP_001035810.1:p.Arg459Leu	0.0116775	Not excluded	PS3; PS4; PP4; PP3	Pathogenic/Likely pathogenic	NM_001042351.1:c.1376G>T in the G6PD gene has an allele frequency of 0.012 in East Asian subpopulation in the gnomAD database. The c.1376G>T (p.Arg459Leu) variant was observed in numerous G6PD deficiency cases, mostly in individuals of Chinese ancestry (PMID: 25440321; 22171972; 21874587). Experimental studies have shown that this missense change causes a significant reduction in enzyme activity …	-	Glucose 6 phosphate dehydrogenase deficiency G6pd a- G6PD CANTON G6PD GIFU G6PD AGRIGENTO G6PD TAIWAN-HAKKA Anemia, nonspherocytic hemolytic, due to G6PD deficiency	https://www.ncbi.nlm.nih.gov/clinvar/variation/100058/
325	X	153761240	A	G	G6PD	NM_001042351.1:c.968T>C	NP_001035810.1:p.Leu323Pro	0.0054601	Not excluded	PS3; PS4; PP4; PP3	Pathogenic/Likely pathogenic	NM_001042351.1:c.968T>C in the G6PD gene has an allele frequency of 0.005 in African subpopulation in the gnomAD database. This variant is more commonly reported in cis with another variant, p.Asn126Asp, which is referred to as G6PD A-; this complex allele has been identified in 76/1039 (7%) of individuals with G6PD deficiency (PMID: 2572288; 12367584; 25141282; 28195434). Functional studies demo…	-	Glucose 6 phosphate dehydrogenase deficiency G6pd a- Anemia, nonspherocytic hemolytic, due to G6PD deficiency	https://www.ncbi.nlm.nih.gov/clinvar/variation/10388/
326	X	153762771	G	C	G6PD	NG_009015.2(NM_001042351.2):c.486-60C>G	-	0.1546	Not excluded	BA1; BS2	Benign/Likely benign	NG_009015.2(NM_001042351.2):c.486-60C>G in the gene G6PD has an allele frequency of 0.155 in African subpopulation in the gnomAD database. A total of 43 homozygous and 316 hemizygotes occurrences are observed in the gnomAD database. This evidence suggests the variant to be classified as benign. ACMG/AMP criteria applied: BA1, BS2.	The variant is not found in the ClinVar citation (PMID: 472761).	Glucose 6 phosphate dehydrogenase deficiency G6pd a-	https://www.ncbi.nlm.nih.gov/clinvar/variation/10374/
